# Supplementary material for: Increasing STEM career interest: The role of out-of-school time STEM programs designed for underrepresented minorities
Source: PLoS One. 2025 Nov 7;20(11):e0336418. doi: 10.1371/journal.pone.0336418 (PMC12594387; doi:10.1371/journal.pone.0336418)
Supplement: S3 File — Spreadsheet containing all raw data necessary to replicate the results. (XLSX) [file pone.0336418.s003.xlsx]

## Sheet: raw_data_for_submission
q1msmed	q1bhsmed	q1ehsmed	q1colmed	q1mshealth	q1bhshealth	q1ehshealth	q1colhealth	q1msastro	q1bhsastro	q1ehsastro	q1colastro	q1msbio	q1bhsbio	q1ehsbio	q1colbio	q1mschem	q1bhschem	q1ehschem	q1colchem	q1msearth	q1bhsearth	q1ehsearth	q1colearth	q1msphys	q1bhsphys	q1ehsphys	q1colphys	q1msoths	q1bhsoths	q1ehsoths	q1coloths	q1mseng	q1bhseng	q1ehseng	q1coleng	q1mscs	q1bhscs	q1ehscs	q1colcs	q1msmath	q1bhsmath	q1ehsmath	q1colmath	q1msstemt	q1bhsstemt	q1ehsstemt	q1colstemt	q1msot	q1bhsot
0	0	0	0	0	0	0	0	0	0	0	0	0	0	0	0	0	0	0	0	0	0	0	0	0	0	0	0	0	0	0	0	1	1	0	0	0	0	0	0	0	0	0	0	0	0	0	0	0	0
0	0	0	0	0	0	0	0	0	0	0	0	0	0	0	0	0	0	0	0	0	0	0	0	0	0	0	0	0	0	0	0	1	1	1	1	0	0	0	0	0	0	0	0	0	0	0	0	0	0
0	0	0	.	0	0	0	.	0	0	0	.	0	0	0	.	1	0	0	.	0	0	0	.	0	0	0	.	0	0	0	.	0	0	0	.	0	0	0	.	1	1	0	.	0	0	0	.	0	0
1	0	0	0	0	1	0	0	0	0	0	0	0	0	0	0	0	0	0	0	0	0	0	0	0	0	0	0	0	0	0	0	0	0	0	0	0	0	0	0	0	0	0	0	0	0	0	0	0	0
.	0	0	.	.	0	0	.	.	0	0	.	.	0	0	.	.	0	0	.	.	0	0	.	.	0	0	.	.	0	0	.	.	0	0	.	.	0	0	.	.	0	0	.	.	0	0	.	.	0
0	0	0	0	0	0	0	0	0	0	0	0	0	0	0	0	0	0	0	0	0	0	0	0	0	0	0	0	0	0	0	0	0	1	0	0	0	0	0	0	0	0	0	0	0	0	0	0	0	0
0	0	.	0	0	0	.	1	0	0	.	0	0	0	.	0	0	0	.	0	0	0	.	0	0	0	.	0	0	0	.	0	0	0	.	0	0	0	.	0	0	0	.	0	0	0	.	0	0	0
1	1	1	1	0	0	0	0	0	0	0	0	1	0	0	0	0	0	0	0	0	0	0	0	0	0	0	0	0	0	0	0	0	0	0	0	0	0	0	0	0	0	0	0	0	0	0	0	0	0
0	0	0	0	0	0	0	0	0	0	0	0	0	0	0	0	0	0	0	0	0	0	0	0	0	0	0	0	0	0	0	0	0	0	0	0	0	0	0	0	0	0	0	0	0	0	0	0	0	0
1	0	.	.	0	1	.	.	0	0	.	.	0	0	.	.	0	0	.	.	0	0	.	.	0	0	.	.	0	0	.	.	0	0	.	.	0	0	.	.	0	0	.	.	0	0	.	.	0	0
0	.	1	0	0	.	1	0	0	.	0	1	0	.	0	1	1	.	0	1	1	.	0	0	0	.	0	1	1	.	0	0	1	.	0	0	1	.	0	0	1	.	0	1	0	.	0	1	1	.
0	0	0	0	0	0	0	0	0	0	0	0	0	0	0	0	0	0	0	0	0	0	0	0	0	0	0	0	0	0	0	0	0	0	0	0	0	0	0	0	0	0	0	0	0	0	0	0	0	0
1	.	0	.	0	.	1	.	0	.	0	.	0	.	0	.	0	.	0	.	0	.	0	.	0	.	1	.	0	.	0	.	0	.	0	.	0	.	0	.	0	.	0	.	0	.	0	.	0	.
1	0	0	0	0	0	0	0	0	0	0	0	0	0	0	0	0	0	0	0	0	0	0	0	0	0	0	0	0	0	0	0	0	0	0	0	0	0	0	0	0	0	0	0	0	0	0	0	0	0
0	0	0	0	0	0	0	0	0	0	0	0	0	0	0	0	0	0	0	0	0	0	0	0	0	0	0	0	0	0	0	0	0	0	0	0	0	0	0	0	0	0	0	0	0	0	0	0	0	0
0	0	0	0	0	0	0	0	0	0	0	0	0	0	0	0	0	0	0	0	0	0	0	0	0	0	0	0	0	0	0	0	1	1	0	0	0	0	0	0	0	0	0	0	0	0	0	0	0	0
1	0	0	.	1	0	0	.	1	0	0	.	1	0	0	.	1	0	0	.	1	0	0	.	1	0	0	.	1	0	0	.	0	1	0	.	1	0	0	.	1	0	0	.	1	0	0	.	0	0
.	1	0	.	.	0	1	.	.	0	0	.	.	0	0	.	.	0	0	.	.	0	0	.	.	0	0	.	.	0	0	.	.	0	0	.	.	0	0	.	.	0	0	.	.	0	0	.	.	0
.	1	0	.	.	0	1	.	.	1	0	.	.	1	0	.	.	0	1	.	.	1	0	.	.	1	0	.	.	1	0	.	.	1	0	.	.	1	0	.	.	1	0	.	.	1	0	.	.	1
.	0	.	.	.	0	.	.	.	0	.	.	.	0	.	.	.	0	.	.	.	0	.	.	.	0	.	.	.	0	.	.	.	0	.	.	.	0	.	.	.	0	.	.	.	0	.	.	.	0
1	1	1	1	0	0	0	0	0	0	0	0	0	0	0	0	0	0	0	0	0	0	0	0	0	0	0	0	0	0	0	0	1	0	1	0	0	0	0	0	0	0	0	0	0	0	0	0	0	0
1	0	.	.	1	0	.	.	0	0	.	.	0	0	.	.	0	0	.	.	0	0	.	.	0	0	.	.	0	0	.	.	0	0	.	.	0	0	.	.	0	0	.	.	0	0	.	.	0	0
0	0	0	0	0	0	0	0	0	0	0	0	0	0	0	0	0	0	0	0	0	0	0	0	0	0	0	0	0	0	0	0	0	0	0	0	0	0	0	0	0	0	0	0	0	0	0	0	0	0
0	0	0	0	0	0	0	0	0	0	0	0	1	1	0	0	0	0	0	0	0	0	0	0	0	0	0	0	0	0	0	0	0	0	0	0	0	0	0	0	0	0	0	0	0	0	0	0	0	0
0	0	0	0	1	1	1	0	0	0	0	0	0	0	0	0	0	0	0	0	0	0	0	0	0	0	0	0	0	0	0	0	0	0	0	0	0	0	0	0	0	0	0	0	0	0	0	0	0	0
1	1	1	1	1	1	1	1	0	0	0	0	0	0	0	0	0	0	0	0	0	0	0	0	0	0	0	0	0	0	0	0	0	0	0	0	0	0	0	0	0	0	0	0	0	0	0	0	0	0
.	.	0	0	.	.	0	0	.	.	0	0	.	.	0	0	.	.	0	0	.	.	0	0	.	.	1	1	.	.	0	0	.	.	1	0	.	.	0	0	.	.	1	0	.	.	1	1	.	.
0	0	0	0	0	0	0	0	1	0	0	0	0	0	0	0	0	0	0	0	0	0	0	0	0	0	0	0	0	0	0	0	0	0	0	1	0	0	0	0	0	0	0	0	0	0	0	0	0	0
0	0	0	0	0	0	0	0	0	0	0	0	0	0	1	1	0	1	0	0	0	0	0	0	0	0	0	0	0	0	0	0	0	0	0	0	0	0	0	0	0	0	0	0	0	0	0	0	0	0
0	0	0	.	0	0	0	.	0	0	0	.	0	0	0	.	0	0	0	.	0	0	0	.	0	0	0	.	0	0	0	.	0	0	0	.	0	0	0	.	0	0	0	.	0	0	0	.	0	0
.	0	0	.	.	0	0	.	.	0	0	.	.	0	0	.	.	0	0	.	.	0	0	.	.	0	0	.	.	0	0	.	.	0	0	.	.	0	0	.	.	0	0	.	.	0	0	.	.	0
0	0	0	0	0	0	0	0	0	0	0	0	0	0	0	0	0	0	0	0	0	0	0	0	0	0	0	0	0	0	0	0	0	0	0	0	0	0	0	0	0	0	0	0	0	0	0	0	1	1
0	0	0	0	0	0	0	0	0	0	0	0	0	0	0	0	0	0	0	0	0	0	0	0	0	0	0	0	0	0	0	0	1	1	1	1	0	0	0	0	0	0	0	0	0	0	0	0	0	0
0	0	0	1	0	1	0	0	1	0	0	0	1	0	0	0	1	0	0	0	1	0	0	0	1	0	0	0	1	0	0	0	0	0	1	0	0	1	0	0	0	1	0	0	0	0	0	1	0	0
0	0	0	0	0	0	0	0	0	0	0	0	0	0	0	0	0	0	0	0	0	0	0	0	0	0	0	0	0	0	0	0	0	0	0	0	0	0	1	0	0	0	0	0	0	0	0	0	0	0
0	1	1	0	0	0	0	0	0	0	0	0	0	0	0	0	0	0	0	0	0	0	0	0	0	0	0	0	0	0	0	0	0	0	0	0	1	0	0	1	0	0	0	0	0	0	0	0	0	0
0	0	0	1	1	1	1	0	0	0	0	0	0	0	0	0	0	0	0	0	0	0	0	0	0	0	0	0	0	0	0	0	0	0	0	0	0	0	0	0	0	0	0	0	0	0	0	0	1	0
1	0	0	0	0	1	1	1	0	0	0	0	0	0	0	0	0	0	0	0	0	0	0	0	0	0	0	0	0	0	0	0	0	0	0	0	0	0	0	0	0	0	0	0	0	0	0	0	0	0
0	0	0	0	0	0	0	0	0	0	0	0	0	0	0	0	0	0	0	0	0	0	0	0	0	0	0	0	0	0	0	0	0	0	0	0	1	1	1	0	0	0	0	0	0	0	0	0	0	0
0	0	0	0	0	0	0	0	0	0	0	0	0	0	0	0	0	0	0	0	0	0	0	0	0	0	0	0	0	0	0	0	0	0	0	0	0	0	0	0	0	0	0	0	0	0	0	0	0	0
.	.	0	0	.	.	0	0	.	.	0	0	.	.	0	0	.	.	0	0	.	.	0	0	.	.	0	0	.	.	0	0	.	.	1	0	.	.	0	1	.	.	0	0	.	.	0	0	.	.
.	0	0	0	.	0	0	0	.	0	0	0	.	0	0	0	.	0	0	0	.	0	0	0	.	0	0	0	.	0	0	0	.	0	0	0	.	0	0	0	.	0	0	0	.	0	0	0	.	0
0	0	0	0	0	0	0	0	0	0	0	0	0	0	0	0	0	0	0	0	0	0	0	0	0	0	0	0	0	0	0	0	0	0	0	0	0	0	0	0	0	0	0	0	0	0	0	0	0	0
1	.	.	.	0	.	.	.	0	.	.	.	0	.	.	.	0	.	.	.	1	.	.	.	0	.	.	.	0	.	.	.	0	.	.	.	0	.	.	.	0	.	.	.	0	.	.	.	0	.
0	0	0	.	0	1	0	.	0	0	0	.	0	0	0	.	0	0	0	.	0	0	0	.	0	0	0	.	0	0	0	.	0	0	1	.	0	0	1	.	0	0	0	.	0	0	0	.	0	0
.	.	0	0	.	.	0	0	.	.	0	0	.	.	0	0	.	.	0	0	.	.	0	0	.	.	0	0	.	.	0	0	.	.	1	0	.	.	0	0	.	.	0	0	.	.	0	0	.	.
0	0	0	0	0	0	0	0	0	0	0	0	0	0	0	0	0	0	0	0	0	0	0	0	0	0	0	0	0	0	0	0	0	0	0	0	0	0	0	0	0	0	0	0	0	0	0	0	0	0
1	0	0	0	0	1	1	1	0	0	0	0	0	0	0	0	0	0	0	0	0	0	0	0	0	0	0	0	0	0	0	0	0	0	0	0	0	0	0	0	0	0	0	0	0	0	0	0	0	0
0	.	0	.	0	.	0	.	0	.	0	.	0	.	0	.	0	.	0	.	0	.	0	.	0	.	0	.	0	.	0	.	1	.	0	.	0	.	0	.	0	.	0	.	0	.	0	.	0	.
1	0	0	0	0	0	0	0	0	0	0	0	0	0	0	0	0	0	0	0	0	0	0	0	0	0	0	0	0	0	0	0	0	0	0	0	0	0	0	0	0	0	1	0	0	0	0	0	0	0
0	0	0	0	0	0	0	0	0	0	0	0	1	1	0	0	0	0	0	0	0	0	0	0	0	0	0	0	0	0	0	0	0	0	1	1	0	0	0	0	0	0	0	0	0	0	0	0	0	0
0	0	0	0	0	0	0	0	0	0	0	0	0	0	0	0	0	0	0	0	0	0	0	0	0	0	0	0	0	0	0	0	1	1	1	1	0	0	0	0	0	0	0	0	0	0	0	0	0	0
0	0	0	0	0	0	0	0	0	0	0	0	0	0	0	0	0	0	0	0	0	0	0	0	0	0	0	0	0	0	0	0	0	0	0	0	0	0	0	0	0	0	0	0	0	0	0	0	0	0
0	0	0	0	0	0	0	0	0	0	0	0	0	0	0	0	0	0	0	0	0	0	0	0	0	0	0	0	0	0	0	0	0	0	0	0	0	0	0	1	0	0	0	0	0	0	0	0	0	0
0	0	0	.	0	0	0	.	0	0	0	.	0	0	0	.	0	0	0	.	0	0	0	.	0	0	0	.	0	0	0	.	1	0	0	.	0	0	0	.	0	0	1	.	0	0	0	.	0	0
0	0	0	0	0	0	0	0	0	0	0	0	0	0	0	0	0	0	0	0	0	0	0	0	0	0	0	0	0	0	0	0	0	0	0	0	0	0	0	0	0	0	0	0	0	0	0	0	1	1
0	0	0	0	0	0	0	0	1	1	1	1	1	1	1	1	1	0	0	0	1	1	0	0	0	0	0	0	0	0	0	0	0	1	0	0	0	0	0	0	0	0	0	0	0	0	0	0	0	0
1	1	1	1	0	0	0	0	0	0	0	0	0	0	0	0	0	0	0	0	0	0	0	0	0	0	0	0	0	0	0	0	0	0	0	0	0	0	0	0	0	0	0	0	0	0	0	0	0	0
0	0	0	0	0	0	0	0	0	0	0	0	0	0	0	0	0	0	0	0	0	0	0	0	0	0	0	0	0	0	0	0	0	0	0	0	0	0	0	0	0	0	0	0	0	0	0	0	0	0
0	0	0	0	0	0	0	0	0	0	0	0	0	0	0	0	0	0	0	0	0	0	0	0	0	0	0	0	0	0	0	0	1	0	0	0	0	1	1	1	0	0	0	0	0	0	0	0	0	0
0	0	0	0	0	0	0	0	0	0	0	0	0	0	0	0	0	0	0	0	0	0	0	0	0	0	0	0	0	0	0	0	0	0	0	0	0	0	0	0	0	0	0	0	0	0	0	0	0	0
0	0	0	0	0	0	0	0	0	0	0	0	0	0	0	0	0	0	0	0	0	0	0	0	0	0	0	0	0	0	0	0	0	0	0	0	0	0	0	0	0	0	0	0	0	0	0	0	0	0
0	0	0	0	0	0	0	0	0	0	0	0	0	0	0	0	0	0	0	0	0	0	0	0	0	0	0	0	0	0	0	0	0	0	0	0	0	0	0	0	0	0	0	0	0	0	0	0	0	0
0	0	0	0	0	0	0	0	0	0	0	0	0	0	0	0	0	0	0	0	0	0	0	0	0	0	0	0	0	0	0	0	0	0	0	0	0	0	0	0	0	0	0	0	0	0	0	0	0	0
1	1	1	1	0	0	0	0	0	0	0	0	0	0	0	0	0	0	0	0	0	0	0	0	0	0	0	0	0	0	0	0	0	0	0	0	0	0	0	0	0	0	0	0	0	0	0	0	0	0
1	0	.	0	0	1	.	0	0	0	.	0	0	0	.	0	0	0	.	0	0	0	.	0	0	0	.	0	0	0	.	0	0	0	.	0	0	0	.	0	1	0	.	0	0	0	.	0	0	0
0	0	0	0	0	0	0	0	0	0	0	0	0	0	0	0	0	0	0	0	0	0	0	0	0	0	0	0	0	0	0	0	0	0	0	0	0	0	0	0	0	0	0	0	0	0	0	0	1	0
1	0	.	.	1	0	.	.	0	0	.	.	0	0	.	.	0	0	.	.	0	0	.	.	0	0	.	.	0	1	.	.	0	1	.	.	0	0	.	.	0	0	.	.	0	0	.	.	0	0
0	0	0	0	0	0	0	0	0	0	0	0	0	0	0	0	0	0	0	0	0	0	0	0	0	0	0	0	0	0	0	0	0	0	0	0	0	0	0	0	0	0	0	0	0	0	0	0	0	0
0	0	0	0	0	0	0	0	0	0	0	0	0	0	0	0	0	0	0	0	0	0	0	0	0	0	0	0	0	0	0	0	0	0	0	0	0	0	0	0	0	0	0	0	0	0	0	0	0	0
0	0	0	.	0	0	0	.	0	0	1	.	0	0	0	.	0	0	0	.	0	0	0	.	0	0	0	.	0	0	0	.	0	0	0	.	0	0	1	.	0	1	0	.	0	0	0	.	0	0
0	0	0	0	0	0	0	0	0	0	0	0	0	0	0	0	0	0	0	0	0	0	0	0	0	0	0	0	0	0	0	0	0	0	1	1	0	0	0	0	0	0	0	0	0	0	0	0	0	0
0	0	0	0	0	0	0	0	0	0	0	0	0	0	0	0	0	0	1	0	0	0	0	0	0	0	0	0	0	0	0	0	0	0	0	0	0	0	0	0	0	0	0	0	0	0	0	0	0	1
0	0	0	0	1	0	1	1	0	0	0	0	0	0	0	0	0	0	0	0	0	0	0	0	0	0	0	0	0	0	0	0	0	0	0	0	0	0	0	0	0	0	0	0	0	0	0	0	0	0
1	0	0	0	0	0	0	0	0	0	0	0	0	0	0	0	0	0	0	0	0	0	0	0	0	0	0	0	0	0	0	0	0	0	0	0	0	0	0	0	0	0	0	0	0	0	0	0	0	0
0	0	0	0	0	0	0	0	0	0	0	0	0	0	0	0	0	0	0	0	0	0	0	0	0	0	0	0	0	0	0	0	0	0	0	0	0	0	0	0	0	0	0	0	0	0	0	0	0	0
0	0	0	0	0	0	0	0	0	0	0	0	0	0	0	0	0	0	0	0	0	0	0	0	0	0	0	0	0	0	0	0	0	0	0	0	0	0	0	0	0	0	0	0	0	0	0	0	0	0
0	0	1	.	0	1	0	.	0	0	0	.	0	0	0	.	0	0	0	.	0	0	0	.	0	0	0	.	0	0	0	.	0	0	0	.	0	0	0	.	0	0	0	.	0	0	0	.	0	0
.	1	.	0	.	0	.	0	.	1	.	0	.	0	.	0	.	0	.	0	.	0	.	0	.	0	.	0	.	0	.	0	.	0	.	0	.	0	.	0	.	0	.	0	.	0	.	0	.	0
0	0	0	0	0	1	0	1	0	0	0	0	0	0	0	0	0	0	0	0	0	0	0	0	0	0	0	0	0	0	0	0	0	0	0	0	0	0	0	0	0	0	0	0	0	0	0	0	0	0
1	0	0	0	0	0	0	0	0	0	0	0	0	0	0	0	0	0	0	0	0	0	0	0	0	0	0	0	0	0	0	0	0	1	1	1	0	0	0	0	0	0	0	0	0	0	0	0	0	0
.	.	.	.	.	.	.	.	.	.	.	.	.	.	.	.	.	.	.	.	.	.	.	.	.	.	.	.	.	.	.	.	.	.	.	.	.	.	.	.	.	.	.	.	.	.	.	.	.	.
.	0	0	1	.	0	0	0	.	0	0	0	.	1	0	0	.	0	0	0	.	0	0	0	.	0	0	0	.	0	0	0	.	0	0	0	.	0	0	0	.	0	0	0	.	1	1	0	.	0
1	0	0	0	0	0	0	0	0	0	0	0	0	0	0	0	0	0	0	0	0	0	0	0	0	0	0	0	0	0	0	0	0	1	0	0	0	0	1	0	0	0	1	0	0	0	0	1	0	0
.	0	0	0	.	0	0	0	.	0	0	0	.	0	0	0	.	0	0	0	.	0	0	0	.	0	0	0	.	0	0	0	.	1	1	1	.	0	0	0	.	0	0	0	.	0	0	0	.	0
0	0	0	0	0	0	0	0	0	0	0	0	0	0	0	0	0	0	0	0	0	0	0	0	1	0	0	0	1	1	1	0	1	1	1	1	0	0	1	1	0	0	0	0	0	0	0	0	0	0
0	0	0	.	0	0	1	.	0	0	0	.	0	0	0	.	0	0	0	.	0	0	0	.	0	0	0	.	0	0	0	.	0	0	0	.	0	0	0	.	0	0	0	.	0	0	0	.	1	0
1	0	0	0	0	1	1	0	0	0	0	0	0	0	0	0	0	0	0	0	0	0	0	0	0	0	0	0	0	0	0	0	0	0	0	0	0	0	0	0	0	0	0	0	0	0	0	0	0	0
0	.	0	.	0	.	0	.	0	.	0	.	0	.	0	.	0	.	0	.	0	.	0	.	0	.	0	.	0	.	0	.	0	.	1	.	0	.	0	.	0	.	0	.	0	.	0	.	0	.
0	0	.	.	0	0	.	.	0	0	.	.	0	0	.	.	0	0	.	.	0	0	.	.	0	0	.	.	0	0	.	.	0	0	.	.	0	0	.	.	0	0	.	.	0	0	.	.	0	1
1	0	0	0	0	0	0	0	0	0	0	0	0	0	0	0	0	0	0	0	0	0	0	0	0	0	0	0	0	0	1	0	0	0	1	0	0	0	0	1	0	0	1	0	0	0	0	0	0	0
.	0	.	0	.	0	.	1	.	0	.	0	.	0	.	0	.	0	.	0	.	0	.	0	.	0	.	0	.	0	.	0	.	0	.	0	.	0	.	0	.	0	.	0	.	0	.	0	.	0
0	0	0	0	0	0	0	0	0	0	0	0	0	0	0	0	0	0	0	0	0	0	0	0	0	0	0	0	0	0	0	0	0	0	0	0	0	1	0	0	0	0	0	0	0	0	0	0	0	0
0	0	0	.	0	0	1	.	0	0	0	.	0	0	0	.	0	0	0	.	0	0	0	.	0	0	0	.	0	0	0	.	0	0	0	.	0	0	0	.	0	0	0	.	0	0	0	.	1	0
0	0	0	0	0	0	0	0	0	0	0	0	0	0	0	0	0	0	0	0	0	0	0	0	0	0	0	0	0	0	0	0	0	0	0	0	0	0	0	0	0	0	0	0	1	0	0	0	0	0
1	0	0	0	0	1	0	0	1	0	0	0	0	0	0	0	0	0	0	0	0	0	0	0	0	0	0	0	0	0	0	0	0	1	1	0	0	0	0	0	0	0	0	0	0	0	0	0	0	0
.	0	.	0	.	0	.	0	.	0	.	0	.	0	.	0	.	0	.	0	.	0	.	0	.	0	.	0	.	0	.	0	.	0	.	0	.	0	.	0	.	0	.	0	.	0	.	0	.	0
1	0	0	.	1	0	0	.	1	0	0	.	0	0	0	.	0	0	0	.	0	0	0	.	0	0	0	.	0	0	0	.	0	0	0	.	0	0	0	.	0	0	0	.	0	0	0	.	0	0
.	.	.	0	.	.	.	1	.	.	.	0	.	.	.	0	.	.	.	0	.	.	.	0	.	.	.	0	.	.	.	0	.	.	.	0	.	.	.	0	.	.	.	0	.	.	.	0	.	.
.	0	0	0	.	1	1	0	.	0	0	0	.	0	0	0	.	0	0	0	.	0	0	0	.	0	0	0	.	0	0	0	.	0	0	0	.	0	0	0	.	0	0	0	.	0	0	0	.	0
.	.	0	.	.	.	0	.	.	.	0	.	.	.	0	.	.	.	0	.	.	.	0	.	.	.	0	.	.	.	0	.	.	.	0	.	.	.	0	.	.	.	0	.	.	.	0	.	.	.
0	0	0	0	0	0	0	0	0	0	0	0	0	0	0	0	0	0	0	0	0	0	0	0	0	0	0	0	0	0	0	0	0	0	0	0	0	0	0	0	0	0	0	0	0	0	0	0	0	0
1	0	.	0	0	0	.	0	0	0	.	0	0	0	.	0	0	0	.	0	0	0	.	0	0	0	.	0	0	0	.	0	0	0	.	1	0	0	.	0	0	0	.	0	0	0	.	0	0	0
0	0	0	0	0	0	0	0	0	0	0	0	0	0	0	0	0	0	0	0	0	0	0	0	0	0	0	0	0	0	0	0	0	0	0	0	0	0	0	0	1	1	1	0	0	0	0	1	0	0
1	.	.	0	0	.	.	0	0	.	.	0	0	.	.	0	0	.	.	0	0	.	.	0	0	.	.	0	0	.	.	0	0	.	.	0	0	.	.	0	0	.	.	0	0	.	.	0	0	.
1	1	0	0	0	0	0	0	0	0	1	1	0	0	0	0	0	0	0	0	1	1	1	1	0	0	0	0	0	0	0	0	0	0	0	0	0	0	0	0	0	0	0	0	0	0	0	0	0	0
0	0	1	1	0	1	0	0	0	0	0	0	0	1	0	0	0	0	1	0	0	0	0	0	0	0	0	0	0	0	0	0	0	0	0	0	1	0	1	1	0	0	0	0	0	0	0	0	0	0
0	1	1	0	0	0	0	0	0	0	0	0	0	0	0	0	0	0	0	0	0	0	0	0	0	0	0	0	0	0	0	0	0	0	0	0	1	0	0	1	0	0	0	0	0	0	0	0	0	0
0	.	.	.	0	.	.	.	0	.	.	.	0	.	.	.	0	.	.	.	0	.	.	.	0	.	.	.	0	.	.	.	1	.	.	.	0	.	.	.	0	.	.	.	0	.	.	.	0	.
0	1	1	1	0	0	0	0	0	0	0	0	0	0	0	0	0	1	1	1	0	0	0	0	0	0	0	0	0	0	0	0	0	0	0	0	0	0	0	0	0	0	0	0	0	0	0	0	0	0
.	0	0	0	.	1	0	1	.	0	0	0	.	0	0	0	.	0	0	0	.	0	0	0	.	0	0	0	.	0	0	0	.	0	0	0	.	0	0	0	.	0	0	0	.	0	0	0	.	1
0	0	1	1	0	0	0	0	0	0	0	0	0	0	0	0	0	0	0	0	0	0	0	0	0	0	0	0	0	0	0	0	0	0	0	0	0	0	0	0	0	0	0	0	0	0	0	0	0	0
0	0	0	0	0	0	0	0	0	0	0	0	0	0	0	0	0	0	0	0	0	0	0	0	0	0	0	0	0	0	0	0	0	0	0	0	0	0	0	0	0	0	0	0	0	0	0	0	0	0
.	.	.	.	.	.	.	.	.	.	.	.	.	.	.	.	.	.	.	.	.	.	.	.	.	.	.	.	.	.	.	.	.	.	.	.	.	.	.	.	.	.	.	.	.	.	.	.	.	.
.	0	.	.	.	0	.	.	.	0	.	.	.	0	.	.	.	0	.	.	.	0	.	.	.	0	.	.	.	0	.	.	.	0	.	.	.	0	.	.	.	0	.	.	.	0	.	.	.	0
.	.	0	0	.	.	1	1	.	.	0	0	.	.	0	0	.	.	0	0	.	.	0	0	.	.	0	0	.	.	0	0	.	.	0	0	.	.	0	0	.	.	0	0	.	.	0	0	.	.
0	0	0	0	1	1	1	1	0	0	0	0	0	0	0	0	0	0	0	0	0	0	0	0	0	0	0	0	0	0	0	0	0	0	0	0	0	0	0	0	0	0	0	0	0	0	0	0	0	0
0	0	0	0	0	0	0	0	0	0	0	0	0	0	0	0	0	0	0	0	0	0	0	0	0	0	0	0	0	0	0	0	0	0	0	0	0	0	0	0	0	0	0	0	0	0	0	0	0	0
0	0	0	1	0	0	0	1	0	0	0	0	0	0	0	0	0	0	0	0	0	0	0	0	0	0	0	0	0	0	0	0	0	0	0	0	0	0	0	0	0	0	0	0	0	0	0	0	1	0
1	1	0	0	0	0	1	1	1	0	0	0	0	0	0	0	0	0	0	0	0	0	0	0	0	0	0	1	0	0	0	0	0	1	0	0	0	1	0	0	0	1	0	0	1	0	0	0	0	0
0	0	0	0	0	0	0	0	0	0	0	0	0	0	0	0	0	0	0	0	0	0	0	0	0	0	0	0	0	0	0	0	0	0	0	0	0	0	0	0	0	0	0	0	0	0	0	0	0	0
1	0	0	0	0	0	0	0	1	0	1	0	0	0	0	0	0	0	0	0	0	0	0	0	0	0	0	0	0	0	0	0	1	0	0	0	0	0	0	0	0	0	0	0	0	0	0	0	0	0
0	0	0	0	0	0	0	0	0	0	0	0	0	0	0	0	0	0	0	0	0	0	0	0	0	0	0	0	0	0	0	0	0	0	0	0	0	0	0	0	0	0	0	0	0	0	0	0	0	0
0	0	0	0	0	0	0	0	0	0	0	0	0	0	0	0	0	0	0	0	0	0	0	0	0	0	0	0	0	0	0	0	0	0	0	1	0	0	0	0	0	0	0	0	0	0	0	0	0	0
0	0	0	0	0	0	0	0	0	0	0	0	0	0	0	0	0	0	0	0	0	0	0	0	0	0	0	0	0	0	0	0	1	0	0	0	0	0	0	0	0	0	0	0	0	0	0	0	0	0
0	0	0	0	1	1	1	1	0	0	0	0	0	0	0	0	0	0	0	0	0	0	0	0	0	0	0	0	0	0	0	0	0	0	0	0	0	0	0	0	0	0	0	0	0	0	0	0	0	0
0	.	.	.	0	.	.	.	0	.	.	.	0	.	.	.	0	.	.	.	0	.	.	.	0	.	.	.	0	.	.	.	0	.	.	.	0	.	.	.	0	.	.	.	0	.	.	.	0	.
1	0	0	0	0	0	0	0	0	0	0	0	0	0	0	0	0	0	0	0	0	0	0	0	0	0	0	0	0	0	0	0	0	1	0	0	0	0	1	0	0	0	0	0	0	0	0	0	0	0
.	0	0	0	.	0	0	0	.	0	0	0	.	0	0	0	.	1	1	0	.	0	0	0	.	0	0	0	.	0	0	0	.	1	0	0	.	0	0	0	.	0	0	1	.	0	0	0	.	0
1	1	0	0	0	0	0	0	0	0	0	0	0	0	0	0	0	0	0	0	0	0	0	0	0	0	0	0	0	0	0	0	0	0	0	1	0	0	0	0	0	0	0	0	0	0	0	0	0	0
0	0	0	0	0	0	0	0	0	0	0	0	0	0	0	0	0	0	0	0	0	0	0	0	0	0	0	0	0	0	0	0	0	0	0	0	0	0	0	0	0	0	0	0	0	0	0	0	0	1
0	0	.	1	0	0	.	1	1	0	.	0	0	0	.	0	0	0	.	0	0	0	.	0	0	0	.	0	0	0	.	0	0	0	.	0	0	0	.	0	0	0	.	0	0	0	.	0	0	0
0	1	1	1	0	0	0	0	0	0	0	0	0	0	0	0	1	0	0	0	0	0	0	0	0	0	0	0	0	0	0	0	0	0	0	0	0	0	0	0	0	0	0	0	0	0	0	0	0	0
0	0	0	0	0	0	0	0	0	0	0	0	0	0	0	0	0	0	0	0	0	0	0	0	0	0	0	0	0	0	0	0	0	0	0	0	1	1	1	1	0	0	0	0	0	0	0	0	0	0
1	0	0	0	0	0	1	1	0	0	0	0	0	0	0	0	0	0	0	0	0	0	0	0	0	0	0	0	0	0	0	0	0	0	0	0	0	0	0	0	0	0	0	0	0	0	0	0	0	0
.	0	0	0	.	0	0	0	.	0	0	0	.	0	0	0	.	0	0	0	.	0	0	0	.	0	0	0	.	0	0	0	.	1	0	0	.	0	0	0	.	0	0	0	.	0	0	0	.	0
.	0	.	0	.	1	.	0	.	0	.	0	.	0	.	0	.	0	.	0	.	0	.	0	.	0	.	0	.	0	.	0	.	0	.	0	.	0	.	0	.	0	.	0	.	0	.	0	.	0
0	0	0	0	0	0	0	1	0	0	0	0	0	0	0	0	0	0	0	0	0	0	0	0	0	0	0	0	0	0	0	0	0	0	0	0	0	0	0	0	0	0	0	0	0	0	0	0	0	0
0	.	0	0	0	.	0	0	0	.	0	0	0	.	0	0	0	.	1	0	0	.	0	0	0	.	0	0	0	.	0	0	0	.	0	0	0	.	0	0	0	.	0	0	0	.	0	0	1	.
0	0	0	0	0	0	0	0	0	0	0	0	0	0	0	0	0	0	0	0	0	0	0	0	0	0	0	0	0	0	0	0	0	0	0	0	1	1	1	0	0	0	0	0	0	0	0	0	0	0
0	0	.	.	0	0	.	.	1	1	.	.	0	0	.	.	0	0	.	.	0	0	.	.	0	0	.	.	1	0	.	.	0	0	.	.	1	1	.	.	0	0	.	.	0	0	.	.	0	0
1	0	0	0	0	0	0	1	0	0	0	0	0	0	0	0	0	0	0	0	0	0	0	0	0	0	0	0	0	0	0	0	0	0	0	1	0	0	0	0	0	0	0	0	0	0	0	0	0	0
0	0	0	0	0	0	0	0	0	0	0	0	0	0	0	0	0	0	0	0	0	0	0	0	0	0	0	0	0	1	0	0	0	1	0	0	0	0	1	0	0	0	0	1	0	0	0	0	0	0
0	0	0	0	0	1	1	0	0	0	0	0	0	0	0	0	0	0	0	0	0	0	0	0	0	0	0	0	1	1	1	1	0	0	0	0	0	0	0	0	0	0	0	0	0	0	0	0	0	0
1	1	1	1	0	0	0	0	0	0	0	0	0	0	0	0	0	0	0	0	0	0	0	0	0	0	0	0	0	0	0	0	0	0	0	0	0	0	0	0	0	0	0	0	0	0	0	0	0	0
.	0	0	0	.	0	0	0	.	0	0	0	.	0	0	0	.	0	0	0	.	0	0	0	.	0	0	0	.	0	0	0	.	0	0	0	.	0	0	0	.	0	0	0	.	0	0	0	.	0
0	0	0	1	0	0	0	0	0	0	0	0	0	0	0	0	0	0	0	0	0	0	0	0	0	0	0	0	0	1	1	0	0	0	0	0	0	0	0	0	0	0	0	0	0	0	0	0	0	0
1	1	1	1	0	0	0	1	0	0	0	0	0	0	0	0	0	0	0	0	0	0	0	0	0	0	0	0	0	0	0	0	0	0	0	0	0	0	0	0	0	0	0	0	0	0	0	0	0	0
1	1	0	1	0	0	0	0	0	0	0	0	0	0	0	0	0	0	0	0	0	0	0	0	0	0	1	0	0	1	1	0	1	0	1	0	0	0	0	0	0	0	0	0	0	0	0	0	0	0
0	0	0	0	0	0	0	0	0	0	0	0	0	0	0	0	0	0	0	0	0	0	0	0	0	0	0	0	0	0	0	0	0	0	0	0	0	0	0	0	0	0	0	0	0	0	0	0	0	0
1	1	0	0	0	0	0	0	0	0	0	0	0	0	0	0	0	0	0	0	0	0	0	0	0	0	0	0	0	0	0	0	0	0	0	0	0	0	0	0	0	0	0	0	0	0	0	0	0	0
1	1	1	1	0	0	0	1	0	0	0	0	0	1	0	0	0	1	0	0	0	0	0	0	0	0	0	0	0	0	0	0	0	0	0	0	0	0	1	0	0	0	0	0	0	0	0	0	0	0
0	0	0	0	0	0	0	0	0	0	0	0	0	0	0	0	0	0	0	0	0	0	0	0	0	0	0	0	0	0	0	0	0	0	0	0	0	0	0	0	0	0	0	0	0	0	0	0	0	0
0	0	0	0	0	0	0	0	0	0	0	0	0	0	0	0	0	0	0	0	0	0	0	0	0	0	0	0	0	0	0	0	1	0	1	1	0	1	0	0	0	0	0	0	0	0	0	0	0	0
0	0	0	0	0	0	0	0	1	0	0	0	0	0	0	0	0	0	0	0	0	0	0	0	0	0	0	0	0	0	0	0	0	0	0	0	0	0	0	0	0	0	0	0	0	0	0	0	0	0
0	0	0	0	0	0	0	0	0	0	0	0	0	0	0	0	0	0	0	0	0	0	0	0	0	0	0	0	0	0	0	0	1	1	1	1	0	0	0	0	0	0	0	0	0	0	0	0	0	0
1	0	0	0	0	0	0	0	0	1	0	0	0	0	0	0	0	0	0	0	0	0	0	0	0	0	0	0	1	0	0	0	0	0	1	0	0	0	0	1	0	1	0	0	0	0	0	0	0	0
.	.	.	0	.	.	.	0	.	.	.	0	.	.	.	0	.	.	.	0	.	.	.	0	.	.	.	0	.	.	.	0	.	.	.	0	.	.	.	0	.	.	.	0	.	.	.	0	.	.
0	0	0	0	0	0	0	0	0	0	0	0	0	0	0	0	0	0	0	0	0	0	0	0	0	0	0	0	0	0	0	0	0	0	0	0	0	0	0	0	0	0	0	0	0	0	0	0	0	0
0	0	0	0	0	1	1	0	0	0	0	0	0	0	0	0	0	0	0	0	0	0	0	0	0	0	0	0	0	0	0	0	0	0	0	0	0	0	0	1	0	0	0	0	0	0	0	0	0	0
1	.	.	.	0	.	.	.	0	.	.	.	0	.	.	.	0	.	.	.	0	.	.	.	0	.	.	.	0	.	.	.	0	.	.	.	0	.	.	.	0	.	.	.	0	.	.	.	0	.
.	0	0	0	.	0	0	0	.	1	0	0	.	0	1	0	.	0	0	0	.	0	0	0	.	0	0	0	.	0	0	0	.	0	0	1	.	0	0	1	.	0	0	0	.	0	0	0	.	0
0	.	0	.	0	.	0	.	0	.	0	.	0	.	0	.	0	.	0	.	0	.	0	.	0	.	0	.	0	.	0	.	0	.	0	.	0	.	0	.	0	.	0	.	0	.	0	.	0	.
.	.	1	.	.	.	0	.	.	.	0	.	.	.	0	.	.	.	0	.	.	.	0	.	.	.	0	.	.	.	0	.	.	.	0	.	.	.	0	.	.	.	0	.	.	.	0	.	.	.
1	1	1	1	0	0	0	0	0	0	0	0	0	0	0	0	0	0	0	0	0	0	0	0	0	0	0	0	0	0	0	0	0	0	0	0	0	0	0	0	0	0	0	0	0	0	0	0	0	0
0	0	0	.	0	0	0	.	0	0	0	.	0	0	0	.	0	0	0	.	0	0	0	.	0	0	0	.	0	0	0	.	0	0	0	.	0	0	0	.	0	0	0	.	0	0	0	.	0	0
0	0	0	1	0	0	0	0	0	0	0	0	0	0	0	0	0	0	0	0	0	0	0	0	0	0	0	0	0	0	0	0	0	0	0	0	0	1	0	0	0	0	0	0	0	0	0	0	0	0
.	.	0	.	.	.	0	.	.	.	0	.	.	.	0	.	.	.	0	.	.	.	0	.	.	.	0	.	.	.	0	.	.	.	0	.	.	.	0	.	.	.	0	.	.	.	0	.	.	.
0	0	0	0	1	0	0	0	0	0	0	0	0	0	0	0	0	0	0	0	0	0	0	0	0	0	0	0	0	0	0	0	0	0	0	0	0	0	0	0	0	0	0	0	0	0	0	0	0	0
0	0	0	0	0	0	0	0	0	0	0	0	0	0	0	0	0	0	0	0	0	0	0	0	0	0	0	0	0	0	0	0	0	0	0	0	0	0	0	0	0	0	0	0	0	0	0	0	0	0
0	1	.	.	1	0	.	.	0	0	.	.	0	0	.	.	0	0	.	.	0	0	.	.	0	0	.	.	0	0	.	.	0	0	.	.	0	0	.	.	0	0	.	.	0	0	.	.	0	0
1	.	0	0	0	.	1	1	0	.	0	0	0	.	0	0	0	.	0	0	0	.	0	0	0	.	0	0	0	.	0	0	0	.	0	0	0	.	0	0	0	.	0	0	0	.	0	0	0	.
.	0	0	0	.	1	1	1	.	0	0	0	.	0	0	0	.	0	0	0	.	0	0	0	.	0	0	0	.	0	0	0	.	0	0	0	.	0	0	0	.	0	0	0	.	0	0	1	.	0
1	1	0	0	0	0	0	0	0	0	0	0	0	0	0	0	0	0	0	0	0	0	0	0	0	0	0	0	0	0	0	0	0	0	0	0	0	0	0	0	0	0	0	0	0	0	0	0	0	0
1	0	0	0	0	0	0	0	0	0	0	0	0	0	0	0	0	0	0	0	0	0	0	0	0	0	0	0	0	0	0	0	0	0	0	0	0	0	0	0	0	0	0	0	0	0	1	0	0	0
0	0	0	0	0	0	0	0	0	0	0	0	0	0	0	0	0	0	0	0	0	0	0	0	0	0	0	0	0	0	0	0	0	1	0	0	0	0	0	0	0	0	1	0	0	0	0	0	0	0
1	1	1	1	0	0	0	0	0	0	0	0	0	0	0	0	0	0	0	0	0	0	0	0	0	0	0	0	0	0	0	0	0	0	0	0	0	0	0	0	0	0	0	0	0	0	0	0	0	0
0	0	0	0	0	0	0	0	1	0	0	0	0	0	0	0	0	0	0	0	0	0	0	0	0	0	0	0	0	0	0	0	0	0	0	0	0	0	0	0	0	0	0	0	0	0	0	0	0	0
0	0	0	0	0	0	0	0	0	0	0	0	0	0	0	0	0	0	1	0	0	0	0	0	0	0	0	0	0	1	0	0	0	0	0	0	0	0	0	0	0	0	0	0	0	0	0	0	0	0
0	0	0	0	0	0	0	0	0	0	0	0	0	0	0	0	0	0	0	0	0	0	0	0	0	0	0	0	0	0	0	0	0	0	0	0	0	0	0	0	0	0	0	0	0	0	0	0	0	0
.	.	0	1	.	.	0	1	.	.	0	0	.	.	0	0	.	.	0	0	.	.	0	0	.	.	0	0	.	.	0	0	.	.	1	0	.	.	1	0	.	.	0	0	.	.	0	0	.	.
0	0	0	0	0	0	0	0	0	0	0	0	0	0	0	0	0	0	0	0	0	0	1	0	0	0	0	0	0	0	0	0	0	0	0	0	0	0	0	0	0	0	0	0	0	0	0	0	0	0
0	0	0	0	0	0	0	0	0	0	0	0	0	0	0	0	0	0	0	0	0	0	0	0	0	0	0	0	0	0	0	0	0	0	0	0	1	0	0	1	0	0	0	0	0	0	0	0	0	0
1	0	0	0	0	0	0	0	0	0	1	0	0	0	0	0	0	0	0	0	0	0	0	0	0	0	0	0	0	0	0	0	0	0	0	0	0	0	0	0	0	0	0	0	0	0	0	0	0	0
.	.	.	.	.	.	.	.	.	.	.	.	.	.	.	.	.	.	.	.	.	.	.	.	.	.	.	.	.	.	.	.	.	.	.	.	.	.	.	.	.	.	.	.	.	.	.	.	.	.
.	1	.	.	.	0	.	.	.	0	.	.	.	0	.	.	.	0	.	.	.	0	.	.	.	0	.	.	.	0	.	.	.	0	.	.	.	0	.	.	.	0	.	.	.	0	.	.	.	0
1	1	.	.	0	0	.	.	0	0	.	.	0	0	.	.	0	0	.	.	0	0	.	.	0	0	.	.	0	0	.	.	0	0	.	.	0	0	.	.	0	0	.	.	0	0	.	.	0	0
.	.	0	.	.	.	0	.	.	.	0	.	.	.	0	.	.	.	0	.	.	.	0	.	.	.	0	.	.	.	0	.	.	.	0	.	.	.	0	.	.	.	0	.	.	.	0	.	.	.
.	.	0	.	.	.	0	.	.	.	0	.	.	.	0	.	.	.	0	.	.	.	0	.	.	.	0	.	.	.	0	.	.	.	0	.	.	.	0	.	.	.	0	.	.	.	0	.	.	.
.	0	0	1	.	0	0	0	.	0	0	0	.	0	0	0	.	0	0	0	.	0	0	0	.	0	0	0	.	0	0	0	.	0	0	0	.	0	0	0	.	0	0	0	.	0	0	0	.	0
1	1	1	1	0	0	0	0	0	0	0	0	0	0	0	0	0	0	0	0	0	0	0	0	0	0	0	0	0	0	0	0	0	0	0	0	0	0	0	0	0	0	0	0	0	0	0	0	0	0
0	0	0	0	0	0	0	0	0	0	0	0	0	0	0	0	0	0	0	0	0	0	0	0	0	0	0	0	0	0	0	0	0	0	0	0	0	0	0	0	0	0	0	0	0	0	0	0	0	0
0	.	.	.	0	.	.	.	0	.	.	.	0	.	.	.	0	.	.	.	0	.	.	.	0	.	.	.	0	.	.	.	0	.	.	.	1	.	.	.	0	.	.	.	0	.	.	.	0	.
0	1	1	1	0	0	0	0	0	0	0	0	0	0	0	0	0	0	0	0	0	0	0	0	0	0	0	0	0	0	0	0	0	0	0	0	0	0	0	0	0	0	0	0	0	0	0	0	0	0
1	0	0	0	0	1	1	0	0	0	0	0	0	0	0	0	0	0	0	0	0	0	0	0	0	0	0	0	0	0	0	0	0	0	0	0	0	0	0	0	0	0	0	0	0	0	0	0	0	0
1	1	0	0	0	0	0	0	0	0	0	0	0	0	0	0	0	0	0	0	0	0	0	0	0	0	0	0	0	0	0	0	0	0	0	0	0	0	0	0	0	0	0	0	0	0	0	0	0	0
0	0	0	0	0	0	0	1	0	0	0	0	0	0	0	0	0	0	0	0	0	0	0	0	0	0	0	0	0	0	0	0	0	0	0	0	0	0	0	0	0	1	0	0	0	0	0	0	0	0
0	0	0	0	0	0	0	0	0	0	0	0	0	0	0	0	0	0	0	0	0	0	0	0	0	0	0	0	0	0	0	0	0	0	0	0	0	0	0	0	0	0	0	0	0	0	0	0	0	0
0	0	0	0	0	0	0	0	1	0	0	0	0	0	1	1	0	0	0	0	0	0	0	0	0	0	0	0	0	0	0	0	0	1	0	0	0	0	0	0	0	0	0	0	0	0	0	0	0	0
0	0	0	0	0	0	0	1	0	0	0	0	0	0	0	0	0	0	0	0	0	0	0	0	0	0	0	0	0	0	0	0	0	0	0	0	0	0	0	0	0	0	0	0	0	0	0	0	0	0
1	0	0	0	0	1	1	0	0	0	0	0	0	0	0	0	0	0	0	0	0	0	0	0	0	0	0	0	0	0	0	0	0	0	0	0	0	0	0	0	0	0	0	0	0	0	0	0	0	0
1	1	1	1	0	0	0	0	0	0	0	0	0	0	0	0	0	0	0	0	0	0	0	0	0	0	0	0	0	0	0	0	0	0	0	0	0	0	0	0	0	0	0	0	0	0	0	0	0	0
0	0	0	0	0	0	0	0	0	0	0	0	0	0	0	0	0	0	0	0	0	0	0	0	0	0	0	0	0	0	0	0	0	0	0	0	0	0	0	0	0	0	0	0	0	0	0	0	0	0
0	0	0	0	0	0	0	0	0	0	0	0	0	0	0	0	0	0	0	0	0	0	0	0	0	0	0	0	0	0	0	0	0	0	1	0	0	0	0	0	0	0	0	1	0	0	0	1	0	0
0	0	0	0	0	0	0	1	0	0	0	0	0	0	0	0	0	0	0	0	0	0	0	0	0	0	0	0	0	0	0	0	0	0	0	0	0	0	0	0	0	0	0	0	0	0	0	0	0	0
0	0	0	0	0	0	0	0	0	0	0	0	0	0	0	0	0	0	0	0	0	0	0	0	0	0	0	0	0	0	0	0	0	0	0	0	0	0	1	1	0	0	0	0	0	0	0	0	0	0
0	0	1	0	0	0	0	0	0	0	0	0	0	0	0	0	0	0	0	0	0	0	0	0	0	0	0	0	0	0	0	0	0	0	0	0	0	0	0	0	0	0	0	0	0	0	0	0	0	0
1	0	0	0	1	1	0	0	0	0	0	0	0	0	0	0	0	0	0	0	0	0	0	0	0	0	0	0	0	0	0	0	0	0	0	0	0	0	0	0	0	0	0	0	0	0	0	0	0	0
0	0	0	.	0	0	0	.	0	0	0	.	0	0	0	.	0	0	0	.	0	0	0	.	0	0	0	.	0	0	0	.	0	0	0	.	0	0	0	.	0	0	0	.	0	0	0	.	0	0
0	0	0	0	0	0	0	0	0	0	0	0	0	0	0	0	0	0	0	0	0	0	0	0	0	0	0	0	0	0	0	0	0	0	0	0	0	1	0	0	0	0	0	0	0	0	0	0	0	0
0	0	0	0	1	1	1	1	0	0	0	0	0	0	0	0	0	0	0	0	0	0	0	0	0	0	0	0	0	0	0	0	0	0	0	0	0	0	0	0	0	0	0	0	0	0	0	0	0	0
1	1	1	1	1	1	1	1	0	0	0	0	0	0	0	0	0	0	0	0	0	0	0	0	0	0	0	0	0	0	0	0	0	0	0	0	0	0	0	0	0	0	0	0	0	0	0	0	0	0
1	1	1	1	0	0	0	0	0	0	0	0	0	0	0	0	0	0	0	0	0	0	0	0	0	0	0	0	0	0	0	0	0	0	0	0	0	0	0	0	0	0	0	0	0	0	0	0	0	0
1	1	0	0	1	1	0	0	0	0	0	0	0	0	0	0	0	0	0	0	0	0	0	0	0	0	0	0	0	0	0	0	0	0	0	0	0	0	0	0	0	0	0	0	0	0	0	0	0	0
.	.	.	.	.	.	.	.	.	.	.	.	.	.	.	.	.	.	.	.	.	.	.	.	.	.	.	.	.	.	.	.	.	.	.	.	.	.	.	.	.	.	.	.	.	.	.	.	.	.
.	.	.	0	.	.	.	0	.	.	.	0	.	.	.	0	.	.	.	0	.	.	.	0	.	.	.	0	.	.	.	0	.	.	.	1	.	.	.	0	.	.	.	0	.	.	.	0	.	.
1	1	1	1	0	0	0	0	0	0	0	0	0	0	0	0	0	0	0	0	0	0	0	0	0	0	0	0	0	0	0	0	0	0	0	0	0	0	0	0	0	0	0	0	0	0	0	0	0	0
0	1	0	0	0	0	1	1	0	0	0	0	1	0	0	0	0	0	0	0	0	0	0	0	0	0	0	0	0	0	0	0	0	0	0	0	0	0	0	0	0	0	0	0	0	0	0	0	0	0
0	0	0	0	0	0	0	0	0	0	0	0	0	0	0	0	0	0	0	0	0	0	0	0	0	0	0	0	0	0	0	0	0	1	0	0	0	0	0	0	0	0	0	0	0	0	0	0	0	0
0	0	0	1	0	0	0	0	0	0	0	0	0	0	0	0	0	0	0	0	0	0	0	0	0	0	0	0	0	0	0	0	0	0	0	0	0	0	0	0	0	0	0	0	0	0	0	0	0	0
.	0	0	0	.	1	1	0	.	0	0	0	.	0	0	0	.	0	0	0	.	0	0	0	.	0	0	0	.	0	0	0	.	0	0	0	.	0	0	0	.	0	0	0	.	0	0	0	.	0
.	.	.	.	.	.	.	.	.	.	.	.	.	.	.	.	.	.	.	.	.	.	.	.	.	.	.	.	.	.	.	.	.	.	.	.	.	.	.	.	.	.	.	.	.	.	.	.	.	.
1	.	0	.	0	.	0	.	0	.	0	.	0	.	0	.	0	.	0	.	0	.	0	.	0	.	0	.	0	.	0	.	0	.	0	.	0	.	0	.	0	.	0	.	0	.	0	.	0	.
1	.	.	.	1	.	.	.	0	.	.	.	0	.	.	.	0	.	.	.	0	.	.	.	0	.	.	.	0	.	.	.	0	.	.	.	0	.	.	.	0	.	.	.	0	.	.	.	0	.
.	0	0	0	.	0	0	0	.	0	0	0	.	0	0	0	.	0	0	0	.	0	0	0	.	0	0	0	.	0	0	0	.	0	0	0	.	0	0	0	.	0	0	0	.	0	0	0	.	0
1	1	1	1	0	0	0	0	0	0	0	0	0	0	0	0	0	0	0	0	0	0	0	0	0	0	0	0	0	0	0	0	0	0	0	0	0	0	0	0	0	0	0	0	0	0	0	0	0	0
0	0	0	0	0	0	0	0	0	0	0	0	0	0	0	0	0	0	0	0	0	0	0	0	0	0	0	0	0	0	0	0	0	0	0	0	0	0	0	0	0	0	0	0	0	0	0	0	0	0
0	.	1	1	0	.	0	0	0	.	0	0	0	.	0	0	0	.	0	0	0	.	0	0	0	.	0	0	0	.	0	0	0	.	0	0	0	.	0	0	0	.	0	0	0	.	0	0	0	.
.	0	0	0	.	0	0	0	.	0	0	0	.	0	0	0	.	0	0	0	.	0	0	0	.	0	0	0	.	0	0	0	.	0	0	0	.	0	0	0	.	0	0	0	.	0	0	0	.	0
1	.	0	0	0	.	0	0	0	.	0	0	0	.	0	0	0	.	0	0	0	.	0	0	0	.	0	0	0	.	0	0	0	.	0	0	0	.	0	0	0	.	1	0	0	.	0	1	0	.
.	0	0	0	.	0	0	0	.	0	0	0	.	0	0	0	.	0	0	0	.	0	0	0	.	0	0	0	.	0	0	0	.	0	0	0	.	1	0	0	.	0	0	0	.	0	0	0	.	0
0	.	1	0	0	.	1	0	0	.	0	1	0	.	0	0	0	.	0	0	0	.	1	0	0	.	0	0	0	.	0	0	0	.	0	0	0	.	0	0	0	.	0	0	0	.	0	0	0	.
0	0	0	0	0	0	0	0	0	0	0	0	0	0	0	0	0	0	0	0	0	0	0	0	0	0	0	0	0	0	0	0	0	0	0	0	0	0	0	0	0	0	0	0	0	0	0	0	0	0
0	0	1	0	0	0	0	0	0	0	0	0	0	0	0	0	0	0	0	0	0	0	0	0	0	0	0	0	0	0	0	0	0	0	0	0	0	0	0	0	0	0	0	0	0	0	0	0	0	0
1	1	1	1	0	0	0	0	0	0	0	0	0	0	0	0	0	0	0	0	0	0	0	0	0	0	0	0	0	0	0	0	0	0	0	0	0	0	0	0	0	0	0	0	0	0	0	0	0	0
0	.	.	1	1	.	.	0	0	.	.	0	0	.	.	0	0	.	.	0	0	.	.	0	0	.	.	0	0	.	.	0	0	.	.	0	0	.	.	0	0	.	.	0	0	.	.	0	0	.
0	1	.	.	0	0	.	.	0	0	.	.	0	0	.	.	0	0	.	.	0	0	.	.	0	0	.	.	0	0	.	.	0	0	.	.	0	0	.	.	0	0	.	.	0	0	.	.	1	0
0	.	0	0	0	.	0	0	0	.	0	0	0	.	0	0	0	.	0	0	0	.	0	0	0	.	0	0	0	.	0	0	0	.	0	0	0	.	0	0	0	.	0	0	0	.	0	0	0	.
0	0	.	.	0	0	.	.	0	0	.	.	0	0	.	.	0	0	.	.	0	0	.	.	0	0	.	.	0	0	.	.	0	0	.	.	0	0	.	.	0	0	.	.	0	0	.	.	0	0
0	1	0	0	0	1	1	1	0	0	0	0	0	0	0	0	0	0	0	0	0	0	0	0	0	0	0	0	0	0	0	0	0	0	0	0	0	0	0	0	0	0	0	0	0	0	0	0	0	0
.	.	0	.	.	.	0	.	.	.	0	.	.	.	0	.	.	.	0	.	.	.	0	.	.	.	0	.	.	.	0	.	.	.	0	.	.	.	0	.	.	.	0	.	.	.	0	.	.	.
.	.	0	.	.	.	0	.	.	.	0	.	.	.	0	.	.	.	0	.	.	.	0	.	.	.	0	.	.	.	0	.	.	.	1	.	.	.	0	.	.	.	0	.	.	.	0	.	.	.
0	0	0	0	0	0	0	1	0	0	0	0	0	0	0	0	0	0	0	0	0	0	0	0	0	0	0	0	0	0	0	0	1	1	1	0	0	0	0	0	0	0	0	0	0	0	0	0	0	0
1	0	0	0	0	0	0	1	0	1	0	0	0	0	0	0	0	0	0	0	0	0	0	0	0	0	0	0	0	0	0	0	0	0	1	0	0	0	0	0	0	0	0	0	0	0	0	0	0	0
0	1	1	1	0	0	0	0	0	0	0	0	0	0	0	0	0	0	0	0	0	0	0	0	0	0	0	0	0	0	0	0	0	0	0	0	0	0	0	0	0	0	0	0	0	0	0	0	0	0
0	0	0	0	0	0	0	0	0	0	0	0	0	0	0	0	0	0	0	0	0	0	0	0	0	0	0	0	0	0	0	0	0	0	0	0	0	0	0	0	0	0	0	0	0	0	0	0	0	0
1	1	1	0	0	0	0	0	0	0	0	0	0	0	0	0	0	0	0	0	0	0	0	0	0	0	0	0	0	0	0	0	0	0	0	0	0	0	0	0	0	0	0	0	0	0	0	0	0	0
0	0	0	0	1	1	1	1	0	0	0	0	0	1	0	0	0	1	0	0	0	0	0	0	0	0	0	0	0	0	0	0	0	0	0	0	0	0	0	0	0	0	0	0	0	0	0	0	0	0
0	0	0	1	0	0	1	0	1	0	0	0	0	0	0	0	0	0	0	0	0	0	0	0	0	0	0	0	0	1	0	0	0	0	1	1	1	1	0	0	1	0	0	0	0	0	0	0	0	0
1	1	0	0	0	0	1	1	0	0	0	0	0	0	0	0	0	0	0	0	0	0	0	0	0	0	0	0	0	0	0	0	0	0	0	0	0	0	0	0	0	0	0	0	0	0	0	0	0	0
1	1	0	0	0	0	1	1	0	0	0	0	0	0	0	0	0	0	0	0	0	0	0	0	0	0	0	0	0	0	0	0	0	0	0	0	0	0	0	0	0	0	0	0	0	0	0	0	0	0
1	1	1	1	0	0	0	0	0	0	0	0	0	0	0	0	0	0	0	0	0	0	0	0	0	0	0	0	0	0	0	0	0	0	0	0	0	0	0	0	0	0	0	0	0	0	0	0	0	0
1	1	0	0	0	0	1	0	0	0	0	1	0	0	0	0	0	0	0	0	0	0	0	0	0	0	0	0	0	0	0	0	0	0	0	0	0	0	0	0	0	0	0	0	0	0	0	0	0	0
0	0	0	0	0	0	0	0	0	0	0	0	0	0	0	0	0	0	0	0	0	0	0	0	0	0	0	0	0	0	0	0	0	0	0	0	0	0	0	0	0	0	0	0	0	0	0	0	0	0
1	0	0	.	1	0	0	.	1	0	0	.	1	0	0	.	1	0	0	.	1	0	0	.	1	0	0	.	0	1	0	.	0	1	0	.	0	1	0	.	0	0	1	.	1	0	0	.	0	0
0	0	0	0	0	0	0	0	0	0	0	0	0	0	0	0	0	0	0	0	0	0	0	0	0	0	0	0	0	0	0	0	0	0	0	0	0	0	0	0	0	0	0	0	0	0	0	0	0	0
0	0	0	0	0	0	0	0	0	0	0	0	0	0	0	0	0	0	0	0	0	0	0	0	0	0	0	0	0	0	0	0	0	0	0	0	0	1	1	1	0	0	0	0	0	0	0	0	0	0
0	0	1	0	0	0	0	0	0	0	0	0	0	0	0	0	0	0	0	0	0	0	0	0	0	0	0	0	0	0	0	0	0	0	0	1	0	0	0	0	0	0	0	0	0	0	0	0	0	0
0	0	0	0	0	0	0	0	0	0	0	0	0	0	0	0	0	0	0	0	0	0	0	0	0	0	0	0	0	0	0	0	0	0	0	0	1	1	0	0	0	0	0	0	0	0	0	0	0	0
0	0	0	0	0	0	0	0	0	0	0	0	0	0	0	0	0	0	0	0	0	0	0	0	0	0	0	0	0	0	0	0	0	0	0	0	0	1	1	1	0	0	0	0	0	0	0	0	0	0
0	.	.	.	1	.	.	.	0	.	.	.	0	.	.	.	0	.	.	.	0	.	.	.	0	.	.	.	0	.	.	.	0	.	.	.	0	.	.	.	0	.	.	.	0	.	.	.	0	.
0	0	0	0	0	0	1	1	0	0	0	0	0	0	0	0	0	0	0	0	0	0	0	0	0	0	0	0	0	0	0	0	0	0	0	0	0	0	0	0	0	0	0	0	0	0	0	0	0	0
1	1	0	0	0	0	1	1	0	0	0	0	0	0	0	0	0	0	0	0	0	0	0	0	0	0	0	0	0	0	0	0	0	0	0	0	0	0	0	0	0	0	0	0	0	0	0	0	0	0
0	0	0	0	0	0	0	0	0	0	0	0	0	0	0	0	0	0	0	0	0	0	0	0	0	0	0	0	0	0	0	0	0	0	0	0	0	0	0	0	0	0	0	0	0	0	0	0	0	0
0	0	0	0	1	0	0	0	0	0	0	0	0	0	0	0	0	0	0	0	0	0	0	0	1	0	1	0	1	0	0	0	0	0	0	0	0	1	1	1	0	0	0	0	0	0	0	0	0	0
1	1	1	1	0	0	0	0	0	0	0	0	0	0	0	0	0	0	0	0	0	0	0	0	0	0	0	0	0	0	0	0	0	0	0	0	0	0	0	0	0	0	0	0	0	0	0	0	0	0
0	0	0	1	1	0	0	0	0	1	0	0	0	1	0	0	0	1	0	0	0	1	0	0	0	1	0	0	1	0	0	0	1	0	0	0	0	0	1	0	0	0	0	0	0	0	0	0	0	0
1	0	0	0	0	0	0	0	1	0	0	0	0	1	0	0	1	0	0	0	0	1	0	0	0	0	0	0	1	0	0	0	1	0	0	0	0	0	0	0	0	0	0	0	0	0	0	0	0	0
1	.	.	.	0	.	.	.	0	.	.	.	0	.	.	.	0	.	.	.	0	.	.	.	0	.	.	.	0	.	.	.	0	.	.	.	0	.	.	.	0	.	.	.	0	.	.	.	0	.
1	1	.	0	0	0	.	0	0	0	.	0	0	0	.	0	0	0	.	0	0	0	.	0	0	0	.	0	0	0	.	0	0	0	.	0	0	0	.	0	0	0	.	0	0	0	.	0	0	0
0	0	0	1	0	0	0	0	0	0	0	0	0	0	0	0	0	0	0	0	0	0	0	0	0	0	0	0	0	0	0	0	0	0	0	0	0	0	0	0	0	0	0	0	0	0	0	0	0	0
1	0	0	0	0	0	0	1	0	0	0	0	1	1	1	0	0	0	0	0	0	0	0	0	0	0	0	0	0	0	0	0	0	0	0	0	0	0	0	0	0	1	0	0	0	0	0	0	0	0
.	0	0	0	.	1	1	1	.	0	0	0	.	0	0	0	.	0	0	0	.	0	0	0	.	0	0	0	.	0	0	0	.	0	0	0	.	0	0	0	.	0	0	0	.	0	0	0	.	0
0	0	0	0	0	0	0	0	0	0	0	0	0	0	0	0	0	0	0	0	0	0	0	0	0	0	0	0	0	0	0	0	0	0	0	0	0	0	0	0	0	0	0	0	0	0	0	0	0	0
0	0	0	0	0	0	0	0	0	0	0	0	0	0	0	0	0	0	0	0	0	0	0	0	0	0	0	0	1	1	1	1	0	0	0	0	0	0	0	0	0	0	0	0	0	0	0	0	0	0
0	0	0	0	0	0	0	0	0	0	0	0	0	0	0	0	0	0	0	0	0	0	0	0	0	0	0	0	0	0	0	0	0	0	0	0	1	0	0	0	0	0	0	0	0	0	0	0	0	1
0	0	0	0	0	0	0	0	0	0	0	0	0	0	0	0	0	0	0	0	0	0	0	0	0	0	0	0	0	0	0	0	0	0	0	0	0	0	0	0	0	0	0	0	0	0	0	0	0	0
0	0	1	0	0	1	0	0	0	0	0	0	0	0	0	1	0	0	0	1	1	0	0	0	0	0	0	0	0	0	0	0	1	0	0	0	1	0	0	0	0	0	1	0	0	0	0	0	0	0
0	1	1	1	0	0	0	0	0	0	0	0	1	0	0	0	0	0	0	0	0	0	0	0	0	0	0	0	1	0	0	0	1	1	0	0	0	0	0	0	0	0	0	0	0	0	0	0	0	0
0	1	.	.	0	0	.	.	0	0	.	.	0	0	.	.	0	0	.	.	0	0	.	.	0	0	.	.	0	0	.	.	0	0	.	.	0	0	.	.	0	0	.	.	0	0	.	.	0	1
1	0	0	0	0	0	0	0	0	0	0	0	0	0	0	0	0	0	0	0	0	1	0	0	0	0	0	0	0	0	0	0	0	0	0	0	0	0	1	1	0	0	0	0	0	0	0	0	0	0
0	0	0	.	0	0	0	.	0	0	0	.	1	1	0	.	1	1	0	.	1	1	0	.	1	1	1	.	0	0	0	.	0	1	0	.	0	0	0	.	0	1	1	.	0	0	0	.	0	1
0	0	0	.	0	0	1	.	1	0	0	.	0	0	0	.	0	0	0	.	0	0	0	.	0	0	0	.	0	0	0	.	0	0	0	.	0	1	0	.	0	0	0	.	0	0	0	.	0	0
0	0	0	0	0	0	0	0	0	0	0	0	0	0	0	0	0	0	0	0	0	0	0	0	0	0	0	0	0	0	0	0	0	0	0	0	0	0	0	0	0	0	0	0	0	0	0	0	0	0
0	0	0	0	1	0	0	0	0	0	0	0	0	0	0	0	0	0	0	0	0	0	0	0	0	0	0	0	0	0	0	0	0	0	0	0	0	0	0	0	0	0	0	0	0	0	0	0	0	1
0	0	0	0	1	1	1	0	1	0	0	0	0	0	0	0	0	0	0	0	0	0	0	0	0	0	0	0	0	0	0	0	0	0	0	0	0	0	0	0	0	0	0	0	0	0	0	0	0	0
0	0	0	0	0	0	0	0	0	0	0	0	0	0	0	0	0	0	0	0	0	0	0	0	0	0	0	0	0	0	0	0	0	0	0	0	0	0	0	0	0	0	0	0	0	0	0	0	0	0
.	0	0	.	.	0	1	.	.	0	0	.	.	0	0	.	.	0	0	.	.	0	0	.	.	0	0	.	.	0	0	.	.	0	0	.	.	0	0	.	.	0	0	.	.	0	0	.	.	0
0	0	0	1	0	0	0	0	0	0	0	0	0	0	0	0	0	0	0	0	0	0	0	0	0	0	0	0	0	0	0	0	0	0	0	0	0	0	0	0	0	0	0	0	0	0	0	0	0	0
0	0	0	0	0	0	0	0	0	0	0	0	0	0	0	0	0	0	0	0	0	0	0	0	0	0	0	0	0	0	0	0	0	0	0	0	0	0	0	0	0	0	0	0	0	0	0	0	0	0
0	0	0	0	0	0	0	0	0	0	0	0	0	0	0	0	0	0	0	0	0	0	0	0	0	0	0	0	0	0	0	0	0	0	0	0	0	0	0	0	0	0	0	0	0	0	0	0	0	0
0	0	.	1	0	0	.	1	0	0	.	0	1	0	.	0	1	0	.	0	0	0	.	0	0	0	.	0	0	0	.	0	1	0	.	0	0	0	.	1	1	0	.	0	0	0	.	1	0	0
0	0	0	0	0	0	0	0	0	0	0	0	0	0	0	0	0	0	0	0	0	0	0	0	0	0	0	0	0	0	0	0	0	0	0	0	0	0	0	0	0	0	0	0	0	0	0	0	0	0
0	0	0	0	0	0	0	0	0	0	0	0	0	0	0	0	0	0	0	0	0	0	0	0	0	0	0	0	0	0	0	0	0	0	0	0	0	0	0	0	0	0	0	0	0	0	0	0	0	0
.	0	0	0	.	0	0	0	.	0	0	0	.	0	0	0	.	0	0	0	.	0	0	0	.	0	0	0	.	0	0	0	.	1	0	0	.	0	0	0	.	0	0	0	.	0	0	0	.	0
1	0	0	0	0	0	0	0	0	0	0	0	0	0	0	0	0	0	0	0	0	0	0	0	0	0	0	0	0	0	0	0	0	0	0	0	0	0	0	0	0	0	0	0	0	0	0	0	0	0
1	0	0	0	0	0	0	0	0	0	0	0	0	0	0	0	0	0	0	0	0	0	0	0	0	0	0	0	0	0	0	0	0	0	0	0	0	0	0	0	0	0	0	0	0	0	0	0	0	0
0	1	.	.	1	0	.	.	0	0	.	.	0	0	.	.	0	0	.	.	0	0	.	.	0	0	.	.	0	0	.	.	0	0	.	.	0	0	.	.	0	0	.	.	0	0	.	.	0	0
0	0	0	0	0	0	0	0	0	0	0	0	0	0	0	0	0	0	0	0	0	0	0	0	0	0	0	0	0	0	0	0	0	0	0	0	0	0	0	0	0	0	0	0	0	0	0	0	0	0
.	.	0	.	.	.	0	.	.	.	0	.	.	.	0	.	.	.	0	.	.	.	0	.	.	.	0	.	.	.	1	.	.	.	1	.	.	.	1	.	.	.	0	.	.	.	0	.	.	.
.	.	1	1	.	.	0	0	.	.	0	0	.	.	0	0	.	.	0	0	.	.	0	0	.	.	0	0	.	.	0	0	.	.	0	0	.	.	1	1	.	.	0	0	.	.	0	0	.	.
0	0	.	.	0	0	.	.	0	0	.	.	0	0	.	.	0	1	.	.	0	0	.	.	0	0	.	.	0	0	.	.	0	0	.	.	1	0	.	.	0	0	.	.	0	0	.	.	0	0
1	1	0	0	1	1	1	1	0	0	0	0	0	0	0	0	0	0	0	0	0	0	0	0	0	0	0	0	0	0	0	0	1	0	1	0	0	0	0	0	0	0	0	0	0	0	0	0	0	0
0	1	1	0	0	0	0	0	0	0	0	0	0	0	0	0	0	0	0	0	0	0	0	0	0	0	0	0	0	0	0	0	0	0	0	0	0	0	0	0	0	0	0	0	0	0	0	0	0	0
1	0	1	1	0	1	0	0	0	0	0	0	0	0	0	0	0	0	0	0	0	0	0	0	0	0	0	0	0	0	0	0	0	0	0	0	0	0	0	0	0	0	0	0	0	0	0	0	1	0
.	0	0	.	.	0	0	.	.	0	0	.	.	0	0	.	.	0	0	.	.	0	0	.	.	0	0	.	.	0	0	.	.	0	0	.	.	0	1	.	.	0	0	.	.	0	0	.	.	0
0	0	0	0	0	1	1	0	0	0	0	0	0	0	0	0	0	0	0	0	0	0	0	0	0	0	0	0	0	0	0	0	0	0	0	0	0	0	0	0	0	0	0	0	0	0	0	0	1	0
0	0	0	0	0	0	0	0	0	0	0	0	0	0	0	0	0	0	0	0	0	0	0	0	0	0	0	0	0	0	0	0	0	0	0	0	0	0	0	0	0	0	0	0	0	0	0	0	1	1
0	0	0	0	0	0	0	0	0	0	0	0	0	0	0	0	0	0	0	0	0	0	0	0	0	0	0	0	0	0	0	0	0	0	0	0	0	0	0	0	0	0	0	0	0	0	0	0	0	0
0	0	0	0	0	0	0	0	0	0	0	0	0	0	0	0	0	0	0	0	0	0	0	0	0	0	0	0	0	0	0	0	0	0	0	0	0	0	0	0	0	0	0	0	0	0	0	0	0	0
0	0	0	0	0	0	0	0	0	0	0	0	0	0	0	0	0	0	0	0	0	0	0	0	0	0	0	0	0	0	0	0	0	0	0	0	0	0	0	0	0	0	0	0	0	0	0	0	0	0
.	.	0	.	.	.	0	.	.	.	0	.	.	.	0	.	.	.	0	.	.	.	0	.	.	.	0	.	.	.	0	.	.	.	0	.	.	.	0	.	.	.	0	.	.	.	0	.	.	.
0	.	0	0	0	.	0	0	0	.	0	0	0	.	0	0	0	.	0	0	0	.	0	0	0	.	0	0	0	.	0	0	0	.	1	1	0	.	0	0	0	.	0	0	0	.	0	0	0	.
0	0	0	0	0	0	0	0	0	0	0	0	0	0	0	0	0	0	0	0	0	0	0	0	0	0	0	0	0	0	0	0	0	0	0	0	0	0	0	0	0	0	0	0	0	0	0	0	1	1
.	.	.	.	.	.	.	.	.	.	.	.	.	.	.	.	.	.	.	.	.	.	.	.	.	.	.	.	.	.	.	.	.	.	.	.	.	.	.	.	.	.	.	.	.	.	.	.	.	.
1	.	0	.	0	.	0	.	1	.	0	.	0	.	0	.	0	.	0	.	0	.	0	.	0	.	0	.	0	.	0	.	0	.	0	.	0	.	0	.	0	.	0	.	0	.	0	.	0	.
.	0	0	0	.	0	0	1	.	0	0	0	.	1	0	0	.	0	0	0	.	0	0	0	.	0	0	0	.	0	0	0	.	0	0	0	.	0	0	0	.	0	0	0	.	0	0	0	.	0
.	.	.	0	.	.	.	0	.	.	.	0	.	.	.	0	.	.	.	0	.	.	.	0	.	.	.	0	.	.	.	0	.	.	.	0	.	.	.	0	.	.	.	0	.	.	.	0	.	.
0	1	0	0	0	0	0	0	0	0	0	0	0	0	0	0	0	0	0	0	0	0	0	0	0	0	0	0	0	0	0	0	0	0	0	0	0	0	0	0	0	0	0	0	0	0	0	0	0	0
0	0	.	.	0	0	.	.	0	0	.	.	0	0	.	.	0	0	.	.	0	0	.	.	0	0	.	.	0	0	.	.	0	0	.	.	0	0	.	.	0	0	.	.	0	0	.	.	1	0
.	.	1	1	.	.	0	1	.	.	0	0	.	.	0	0	.	.	0	0	.	.	0	0	.	.	0	0	.	.	0	0	.	.	0	0	.	.	0	1	.	.	0	0	.	.	0	0	.	.
0	.	.	0	0	.	.	1	0	.	.	0	0	.	.	0	0	.	.	0	0	.	.	0	0	.	.	0	0	.	.	0	0	.	.	0	0	.	.	0	0	.	.	0	0	.	.	0	0	.
0	0	0	0	1	1	0	0	0	0	0	0	0	0	0	0	0	0	0	0	0	0	0	0	0	0	0	0	0	0	0	0	0	0	0	0	0	0	0	0	0	0	0	0	0	0	0	0	0	0
0	0	0	0	0	0	0	0	0	0	0	0	0	0	0	0	0	0	0	0	0	0	0	0	0	0	0	0	0	0	0	0	0	0	0	0	0	0	0	0	0	0	0	0	0	0	0	0	0	0
0	0	1	0	0	0	0	0	0	0	0	0	0	0	0	0	0	0	0	0	0	0	0	0	0	0	0	0	0	0	0	0	0	0	0	0	0	0	0	0	0	0	0	0	0	0	0	0	0	0
0	0	.	0	0	0	.	0	0	0	.	0	0	0	.	0	0	0	.	0	0	0	.	0	0	0	.	0	0	0	.	0	1	0	.	0	0	1	.	0	0	0	.	0	0	0	.	0	0	0
.	.	0	.	.	.	0	.	.	.	0	.	.	.	0	.	.	.	0	.	.	.	0	.	.	.	0	.	.	.	0	.	.	.	0	.	.	.	0	.	.	.	0	.	.	.	0	.	.	.
.	.	.	.	.	.	.	.	.	.	.	.	.	.	.	.	.	.	.	.	.	.	.	.	.	.	.	.	.	.	.	.	.	.	.	.	.	.	.	.	.	.	.	.	.	.	.	.	.	.
1	1	0	0	1	1	1	1	0	0	0	0	0	0	0	0	0	0	0	0	0	0	0	0	0	0	0	0	0	0	0	0	0	0	0	0	0	0	0	0	0	0	0	0	0	0	0	0	1	0
.	.	0	.	.	.	0	.	.	.	0	.	.	.	0	.	.	.	0	.	.	.	0	.	.	.	0	.	.	.	0	.	.	.	1	.	.	.	0	.	.	.	0	.	.	.	0	.	.	.
0	0	1	.	0	1	0	.	1	0	0	.	1	0	0	.	1	0	0	.	1	0	0	.	1	0	0	.	1	0	0	.	0	1	0	.	0	0	1	.	1	0	0	.	1	0	0	.	1	0
1	1	1	1	0	0	0	0	0	0	0	0	0	0	0	0	0	0	0	0	0	0	0	0	0	0	0	0	0	0	0	0	0	0	0	0	0	0	0	0	0	0	0	0	0	0	0	0	0	0
.	0	.	.	.	1	.	.	.	0	.	.	.	0	.	.	.	0	.	.	.	0	.	.	.	0	.	.	.	0	.	.	.	0	.	.	.	0	.	.	.	0	.	.	.	0	.	.	.	0
.	.	.	0	.	.	.	0	.	.	.	0	.	.	.	0	.	.	.	0	.	.	.	0	.	.	.	0	.	.	.	0	.	.	.	0	.	.	.	0	.	.	.	0	.	.	.	0	.	.
1	1	1	1	0	0	0	0	0	0	0	0	0	0	0	0	0	0	0	0	0	0	0	0	0	0	0	0	0	0	0	0	0	0	0	0	0	0	0	0	0	0	0	0	0	0	0	0	0	0
0	0	0	0	0	0	0	0	0	0	0	0	0	0	0	0	0	0	0	0	0	0	0	0	0	0	0	0	0	0	0	0	0	0	0	0	1	1	1	1	0	0	0	0	0	0	0	0	0	0
1	1	1	1	1	1	1	1	0	0	0	0	0	0	0	0	0	0	0	0	0	0	0	0	0	0	0	0	0	0	0	0	0	0	0	0	0	0	0	0	0	0	0	0	0	0	0	0	1	1
0	0	0	0	1	1	1	1	0	0	0	0	0	0	0	0	0	0	0	0	0	0	0	0	0	0	0	0	0	0	0	0	0	0	0	0	0	0	0	0	0	0	0	0	1	0	0	0	1	0
.	.	0	.	.	.	1	.	.	.	0	.	.	.	0	.	.	.	0	.	.	.	0	.	.	.	0	.	.	.	0	.	.	.	0	.	.	.	0	.	.	.	0	.	.	.	0	.	.	.
0	0	0	.	0	0	0	.	0	0	0	.	0	0	0	.	0	0	0	.	0	0	0	.	0	0	0	.	0	0	0	.	0	1	1	.	0	1	1	.	0	0	0	.	0	0	0	.	1	0
1	0	.	.	0	0	.	.	0	0	.	.	0	0	.	.	0	0	.	.	0	0	.	.	0	0	.	.	0	0	.	.	0	0	.	.	0	0	.	.	0	0	.	.	0	0	.	.	0	0
0	.	.	0	0	.	.	1	0	.	.	0	0	.	.	0	0	.	.	0	0	.	.	0	0	.	.	0	0	.	.	0	0	.	.	0	0	.	.	0	0	.	.	0	0	.	.	0	1	.
0	1	0	0	1	0	0	0	0	1	0	0	1	0	0	0	1	0	0	0	1	0	0	0	0	0	0	0	1	0	0	0	0	0	0	0	0	0	0	0	0	0	0	0	0	0	0	0	0	0
0	0	0	0	0	0	0	0	0	0	0	0	0	0	0	0	0	0	0	0	0	0	0	0	0	0	0	0	0	0	0	0	0	0	0	0	0	0	1	0	0	0	0	0	0	0	0	0	0	0
0	1	0	.	0	0	0	.	0	0	0	.	0	0	0	.	0	0	0	.	0	0	0	.	0	0	0	.	0	0	0	.	0	0	0	.	0	0	0	.	0	0	0	.	0	0	0	.	0	0
0	0	0	0	0	0	0	0	0	0	0	0	0	0	0	0	0	0	0	0	0	0	0	0	0	0	0	0	0	0	0	0	0	0	0	0	0	0	0	0	0	0	0	0	0	0	0	0	1	1
.	0	0	.	.	0	0	.	.	0	0	.	.	0	0	.	.	0	0	.	.	0	0	.	.	0	0	.	.	0	0	.	.	0	0	.	.	1	1	.	.	0	0	.	.	0	0	.	.	0
0	0	1	1	0	0	0	1	1	0	0	0	0	1	0	0	0	0	0	0	0	1	0	0	0	0	0	0	0	0	0	0	0	0	0	0	0	0	0	0	0	0	0	0	0	0	0	0	0	0
0	0	0	0	0	0	0	0	0	0	0	0	0	0	0	0	0	0	0	0	0	0	0	0	0	0	0	0	0	0	0	0	0	0	0	0	1	1	0	0	0	0	0	0	0	0	0	0	0	0
0	0	0	0	1	1	1	0	0	0	0	0	0	0	0	0	0	0	0	0	0	0	0	0	0	0	0	0	0	0	0	0	0	0	0	0	0	0	0	0	0	0	0	0	0	0	0	0	0	0
1	.	0	.	1	.	0	.	1	.	0	.	0	.	0	.	0	.	0	.	0	.	0	.	0	.	0	.	0	.	0	.	0	.	0	.	0	.	0	.	0	.	0	.	0	.	0	.	0	.
0	0	0	0	1	1	1	1	0	0	0	0	0	0	0	0	0	0	0	0	0	0	0	0	0	0	0	0	0	0	0	0	0	0	0	0	0	0	0	0	0	0	0	0	0	0	0	0	0	0
0	1	1	1	0	0	0	0	0	0	0	0	0	0	0	0	0	0	0	0	0	0	0	0	0	0	0	0	0	0	0	0	0	0	0	0	0	0	0	0	0	0	0	0	0	0	0	0	0	0
0	0	0	0	0	1	0	0	0	0	0	0	0	0	0	0	0	0	0	0	0	0	0	0	0	0	0	0	0	0	0	0	0	0	0	0	0	0	0	0	0	0	0	0	0	0	0	0	0	0
0	0	0	0	0	0	0	0	0	0	0	0	0	0	0	0	0	0	0	0	0	0	0	0	0	0	0	0	0	0	0	0	0	0	0	0	0	0	0	0	0	0	0	0	0	0	0	0	0	0
.	.	1	.	.	.	0	.	.	.	0	.	.	.	0	.	.	.	0	.	.	.	0	.	.	.	0	.	.	.	0	.	.	.	0	.	.	.	0	.	.	.	0	.	.	.	0	.	.	.
0	1	1	0	0	0	0	0	0	0	0	0	1	0	0	0	0	0	0	0	0	0	0	0	0	0	0	0	0	0	0	1	0	0	0	0	0	0	0	0	0	0	0	0	0	0	0	0	0	0
.	.	1	.	.	.	0	.	.	.	0	.	.	.	0	.	.	.	0	.	.	.	0	.	.	.	0	.	.	.	0	.	.	.	0	.	.	.	0	.	.	.	0	.	.	.	0	.	.	.
1	1	0	1	1	1	0	1	0	1	0	1	0	1	0	1	0	1	0	1	0	1	0	1	0	1	0	1	0	1	0	1	0	1	0	1	0	1	0	1	0	1	0	1	1	1	1	1	1	1
1	1	1	1	1	1	0	0	0	0	0	0	0	0	0	0	0	0	0	0	0	0	0	0	0	0	0	0	0	0	0	0	0	0	0	0	0	0	0	0	0	0	0	0	0	0	0	0	0	0
.	0	1	.	.	0	0	.	.	0	0	.	.	0	1	.	.	0	0	.	.	0	0	.	.	0	0	.	.	0	0	.	.	0	0	.	.	0	0	.	.	1	0	.	.	0	0	.	.	0
0	.	.	.	0	.	.	.	0	.	.	.	0	.	.	.	0	.	.	.	1	.	.	.	0	.	.	.	0	.	.	.	0	.	.	.	0	.	.	.	0	.	.	.	0	.	.	.	0	.
0	0	0	0	0	0	1	1	0	0	0	0	0	0	0	0	0	0	0	0	0	0	0	0	0	0	0	0	0	0	0	0	0	0	0	0	0	0	0	0	0	0	0	0	0	0	0	0	0	0
0	0	1	0	0	0	1	0	1	0	0	0	1	0	0	0	0	0	0	0	0	0	0	0	0	0	0	0	0	0	0	0	0	0	0	0	0	0	0	0	1	0	0	0	0	0	0	0	0	0
1	.	0	.	0	.	1	.	0	.	0	.	0	.	0	.	0	.	0	.	0	.	0	.	0	.	0	.	0	.	0	.	0	.	0	.	0	.	0	.	0	.	0	.	0	.	0	.	0	.
0	1	0	0	1	0	1	1	0	0	0	0	0	0	0	0	0	0	0	0	0	0	0	0	0	0	0	0	0	0	0	0	0	0	0	0	0	0	0	0	0	0	0	0	0	0	0	0	0	0
0	1	.	.	0	0	.	.	0	0	.	.	0	0	.	.	0	0	.	.	0	0	.	.	0	0	.	.	0	0	.	.	0	0	.	.	0	0	.	.	0	0	.	.	0	0	.	.	0	0
0	0	0	0	0	0	0	0	0	0	0	0	0	0	0	0	0	0	0	0	0	0	0	0	0	0	0	0	0	0	0	0	0	0	0	0	1	1	0	0	1	1	0	0	0	0	0	0	0	0
0	0	0	0	0	0	0	0	0	0	0	0	0	0	0	0	0	0	0	0	0	0	0	0	0	0	0	0	0	0	0	0	0	0	0	0	0	0	0	0	0	0	0	0	0	0	0	0	0	0
1	0	0	0	0	1	0	0	0	0	0	0	0	0	0	0	0	0	0	0	0	0	0	0	0	0	0	0	0	0	0	0	0	0	0	0	0	0	0	0	0	0	0	0	0	0	0	0	0	0
0	0	0	0	0	0	0	0	0	0	0	0	0	0	0	0	0	0	0	0	0	0	0	0	0	0	0	0	0	0	0	0	0	0	0	0	0	0	0	0	0	0	0	0	0	0	0	0	0	0
0	0	0	0	0	0	0	0	0	0	0	0	0	0	0	1	0	0	0	0	0	0	0	0	0	0	0	0	0	0	0	0	0	1	1	1	0	0	1	1	0	0	0	0	0	0	0	0	0	0
1	1	0	0	0	0	0	0	0	0	0	0	0	0	0	0	0	0	0	0	0	0	0	0	0	0	0	0	0	0	0	0	1	1	1	1	1	1	1	1	0	0	0	0	0	0	0	0	1	0
0	0	0	0	0	1	0	0	0	0	0	0	0	0	0	0	0	0	0	0	0	0	0	0	0	0	0	0	0	0	0	0	0	0	0	0	0	0	0	0	0	0	0	0	0	0	0	0	0	1
0	0	0	0	0	0	0	0	0	0	0	0	0	0	0	1	0	0	0	0	0	0	0	0	0	0	0	0	0	0	0	0	0	0	0	0	0	0	0	0	0	0	0	0	0	0	0	0	0	0
0	0	0	0	0	0	0	0	0	0	0	0	0	0	0	0	0	0	0	0	0	0	0	0	0	0	0	0	0	0	0	0	0	0	0	0	0	0	0	0	0	0	0	0	0	0	0	0	0	0
1	.	.	.	1	.	.	.	0	.	.	.	0	.	.	.	0	.	.	.	0	.	.	.	0	.	.	.	0	.	.	.	0	.	.	.	0	.	.	.	0	.	.	.	0	.	.	.	0	.
0	0	0	0	0	0	0	0	0	0	0	0	0	0	0	0	0	0	0	0	0	0	0	0	0	0	0	0	0	0	0	0	0	0	0	0	0	0	0	0	0	0	1	0	0	0	0	0	0	0
0	.	.	.	0	.	.	.	0	.	.	.	0	.	.	.	0	.	.	.	0	.	.	.	0	.	.	.	0	.	.	.	0	.	.	.	0	.	.	.	0	.	.	.	0	.	.	.	0	.
0	0	0	0	0	0	0	0	0	0	0	0	0	0	0	0	0	0	0	0	0	0	0	0	0	0	0	0	0	0	0	0	0	0	0	0	0	0	0	0	0	0	0	0	0	0	0	0	0	0
1	0	0	0	0	0	0	1	1	0	0	0	1	0	0	0	0	1	0	0	0	1	0	0	0	0	1	0	0	0	1	0	0	0	1	0	0	0	0	1	0	0	0	1	0	0	0	1	0	0
0	0	0	0	0	0	0	0	0	0	0	0	0	0	0	0	0	0	0	0	0	0	0	0	0	0	0	0	0	0	0	0	0	0	0	0	0	0	0	0	0	0	0	0	0	0	0	0	1	1
0	0	0	0	0	0	0	0	0	0	0	0	0	0	0	0	0	0	0	0	0	0	0	0	0	0	0	0	0	0	0	0	0	0	0	0	0	0	0	0	1	1	0	0	0	0	0	0	0	0
0	0	0	0	0	0	0	0	0	0	0	0	0	0	0	0	0	0	0	0	0	0	0	0	0	0	0	0	0	0	0	0	0	0	0	0	0	0	0	0	0	0	0	0	0	0	0	0	0	0
.	.	0	.	.	.	0	.	.	.	0	.	.	.	0	.	.	.	0	.	.	.	0	.	.	.	0	.	.	.	0	.	.	.	0	.	.	.	0	.	.	.	0	.	.	.	0	.	.	.
.	.	0	.	.	.	0	.	.	.	0	.	.	.	0	.	.	.	0	.	.	.	0	.	.	.	0	.	.	.	0	.	.	.	0	.	.	.	1	.	.	.	0	.	.	.	0	.	.	.
1	0	0	0	0	1	0	0	0	0	1	0	0	0	0	0	0	0	0	0	0	0	0	0	0	0	0	0	0	0	0	0	0	0	0	0	0	0	0	1	0	0	0	0	0	0	0	0	0	0
0	0	0	1	0	0	0	0	0	0	0	0	0	0	0	0	0	0	0	0	0	0	0	0	0	0	0	0	1	1	1	0	0	0	0	0	0	0	0	0	0	0	0	0	0	0	0	0	0	0
1	0	.	.	0	1	.	.	0	0	.	.	0	0	.	.	0	0	.	.	0	0	.	.	0	0	.	.	0	0	.	.	0	0	.	.	0	0	.	.	0	0	.	.	0	0	.	.	0	0
1	0	0	0	0	0	0	0	0	0	0	0	0	0	1	1	0	0	0	0	0	0	0	0	0	0	0	0	0	0	0	0	0	0	0	0	0	0	0	0	0	0	0	0	0	0	0	0	0	0
0	0	0	0	0	0	0	0	0	0	0	0	0	0	0	0	0	0	0	0	0	0	0	0	1	0	0	0	0	0	0	0	0	0	0	0	0	0	0	0	0	0	0	0	0	0	0	0	0	0
1	1	0	0	0	0	0	0	0	0	0	0	0	0	0	0	0	0	0	0	0	0	0	0	0	0	0	0	0	0	0	0	0	0	0	0	0	0	0	0	0	0	0	0	0	0	0	0	0	0
1	1	0	0	0	0	0	0	0	0	0	0	0	0	0	0	0	0	0	0	0	0	0	0	0	0	0	0	0	0	0	0	0	0	0	0	0	0	0	0	0	0	0	0	0	0	0	0	0	0
1	1	1	1	0	0	0	0	0	0	0	0	0	0	0	0	0	0	0	0	0	0	0	0	0	0	0	0	0	0	0	0	0	0	0	0	0	0	0	0	1	0	0	0	0	0	0	0	0	0
1	.	0	0	0	.	0	0	0	.	1	0	0	.	0	0	0	.	0	0	0	.	0	1	0	.	0	0	0	.	0	0	0	.	0	0	0	.	1	0	0	.	0	0	0	.	0	0	0	.
0	0	1	1	0	0	0	0	0	0	0	0	0	0	0	0	0	0	0	0	0	0	0	0	0	0	0	0	0	0	0	0	0	0	0	0	0	0	0	0	0	0	0	0	0	0	0	0	0	0
0	0	0	0	0	0	0	0	0	0	0	0	0	0	0	0	0	0	0	0	0	0	0	0	0	0	0	0	0	0	0	0	0	0	0	0	1	1	1	1	0	0	0	0	0	0	0	0	0	0
0	0	1	0	0	0	0	0	0	0	0	0	0	0	0	0	0	0	0	0	0	0	0	0	0	0	0	0	0	0	0	0	0	0	0	0	0	0	0	0	0	0	0	0	0	0	0	0	0	0
0	0	0	0	0	0	0	0	0	0	0	0	0	0	0	0	0	0	0	0	0	0	0	0	0	0	0	0	0	0	0	0	0	0	1	0	1	1	1	1	0	0	0	0	0	0	0	0	0	0
0	0	0	0	0	0	0	0	0	0	0	0	0	0	0	0	1	0	0	0	0	0	0	0	0	0	0	0	0	0	0	0	0	0	0	0	0	0	0	0	0	0	0	0	0	0	0	0	0	0
0	0	0	0	0	0	0	0	0	0	0	0	0	0	0	0	0	0	0	0	0	0	0	0	0	0	0	0	0	0	0	0	0	0	0	0	0	0	0	0	0	0	0	0	0	0	0	0	0	0
.	.	.	.	.	.	.	.	.	.	.	.	.	.	.	.	.	.	.	.	.	.	.	.	.	.	.	.	.	.	.	.	.	.	.	.	.	.	.	.	.	.	.	.	.	.	.	.	.	.
0	0	0	0	0	0	0	0	0	0	0	0	1	0	0	0	0	0	0	0	0	0	0	0	0	0	0	0	0	1	0	0	0	0	0	0	0	0	0	0	0	0	0	0	0	0	0	0	0	0
0	0	0	0	0	0	0	0	0	0	0	0	0	0	0	0	0	0	0	0	0	0	0	0	0	0	0	0	0	0	0	0	1	1	1	1	0	0	0	0	0	0	0	0	0	0	0	0	0	0
0	0	0	0	0	0	1	1	0	0	0	0	0	0	0	0	0	0	0	0	0	0	0	0	0	0	0	0	0	0	0	0	0	0	0	0	0	0	0	0	0	0	0	0	0	0	0	0	1	1
0	0	0	0	0	0	0	0	0	0	0	0	0	0	0	0	0	0	0	0	0	0	0	0	0	0	0	0	0	0	0	0	0	0	0	0	1	1	1	1	0	0	0	0	0	0	0	0	0	0
0	0	0	0	0	0	0	0	1	1	0	0	0	0	0	0	0	0	0	0	0	1	1	0	0	0	0	0	0	0	0	0	1	1	1	1	0	1	1	1	0	0	0	0	0	0	0	0	0	0
0	0	0	0	0	0	0	0	1	1	0	0	0	0	0	0	0	0	0	0	0	0	0	0	0	0	0	0	0	0	0	0	0	0	1	1	0	0	0	0	0	0	0	0	0	0	0	0	0	0
0	0	0	0	0	0	0	0	0	0	0	0	0	0	0	0	0	0	0	0	0	0	0	0	0	0	0	0	0	0	0	0	0	0	0	1	0	0	0	0	0	0	0	0	0	0	0	0	0	0
0	0	0	0	0	0	0	0	0	0	0	0	0	0	0	0	0	0	0	0	1	0	0	0	0	0	0	0	0	0	0	0	0	0	0	0	0	0	0	0	0	0	0	0	0	0	0	0	0	0
0	0	0	0	0	0	0	1	0	0	0	0	0	0	0	0	0	0	0	0	0	0	0	0	0	0	0	0	0	0	0	0	0	0	1	0	0	0	0	0	0	0	0	0	0	0	0	0	0	0
.	.	0	0	.	.	0	0	.	.	0	0	.	.	0	0	.	.	0	0	.	.	0	0	.	.	0	0	.	.	0	0	.	.	0	0	.	.	1	1	.	.	0	0	.	.	0	0	.	.
0	0	0	0	0	0	0	0	0	0	0	0	0	0	0	0	0	0	0	0	0	0	0	0	0	0	0	0	0	0	0	0	0	0	0	0	0	0	0	0	0	0	0	1	0	0	0	0	0	0
1	0	0	1	0	0	0	0	0	0	0	0	0	0	0	0	0	0	0	0	0	0	0	0	0	0	0	0	0	0	0	0	0	0	0	0	0	0	0	0	0	0	0	0	0	0	0	0	0	0
0	0	0	.	0	0	0	.	0	0	0	.	0	0	0	.	0	0	0	.	0	0	0	.	0	0	0	.	0	0	0	.	0	0	0	.	0	0	0	.	0	0	0	.	0	1	0	.	0	0
0	.	0	.	0	.	0	.	0	.	0	.	0	.	0	.	0	.	0	.	0	.	0	.	0	.	0	.	0	.	0	.	0	.	0	.	0	.	0	.	0	.	0	.	0	.	0	.	0	.
0	0	0	0	0	0	0	0	0	0	0	0	0	0	0	0	0	0	0	0	0	0	0	0	0	0	0	0	0	0	0	0	0	0	0	0	0	0	0	0	0	0	0	0	0	0	0	0	0	0
1	0	0	0	0	0	0	0	0	0	0	0	1	0	0	0	0	0	0	0	1	1	1	1	0	0	0	0	0	0	0	0	0	0	0	0	0	0	0	0	0	0	0	0	0	0	0	0	0	0
1	0	0	0	0	0	0	0	0	0	0	0	0	0	0	0	0	0	0	0	0	0	0	0	0	0	0	0	0	0	0	0	0	0	0	0	0	0	0	0	0	0	0	0	0	0	0	0	0	0
0	0	0	0	0	0	1	0	0	0	0	0	0	0	0	0	0	0	0	0	0	0	0	0	0	0	0	0	0	0	0	0	0	0	0	0	0	0	0	0	0	0	0	0	0	0	0	0	0	0
0	0	0	0	0	0	0	0	1	0	0	0	0	0	0	0	0	0	0	0	0	0	0	1	0	0	0	0	1	0	0	0	0	0	0	0	0	1	0	0	0	0	0	0	0	0	0	0	0	0
1	1	0	0	0	0	1	1	0	0	0	0	0	0	0	0	0	0	0	0	0	0	0	0	0	0	0	0	0	0	0	0	0	0	0	0	0	0	0	0	0	0	0	0	0	0	0	0	0	0
.	.	.	1	.	.	.	1	.	.	.	0	.	.	.	1	.	.	.	0	.	.	.	1	.	.	.	0	.	.	.	0	.	.	.	0	.	.	.	0	.	.	.	0	.	.	.	0	.	.
1	0	.	0	0	1	.	0	1	0	.	0	0	0	.	0	1	0	.	0	0	0	.	0	1	0	.	0	1	0	.	0	1	0	.	0	0	0	.	0	0	0	.	0	0	0	.	0	0	1
0	0	0	0	0	0	0	0	0	0	0	0	0	0	0	0	0	0	0	0	0	0	0	0	0	0	0	0	0	0	0	0	1	1	0	0	0	0	1	0	0	0	0	0	0	0	0	0	0	0
0	1	0	.	0	0	1	.	0	0	0	.	0	0	0	.	0	0	0	.	0	0	0	.	0	0	0	.	0	0	0	.	0	0	0	.	0	0	0	.	0	0	0	.	0	0	0	.	0	0
.	.	1	0	.	.	0	0	.	.	0	0	.	.	0	0	.	.	0	0	.	.	0	0	.	.	0	0	.	.	0	0	.	.	0	0	.	.	0	1	.	.	0	0	.	.	0	0	.	.
1	0	0	0	0	0	0	0	0	0	0	0	0	0	0	0	0	0	0	0	0	0	0	0	0	0	0	0	0	0	0	0	0	0	0	0	0	1	1	1	0	0	0	0	0	0	0	0	0	0
.	.	.	1	.	.	.	0	.	.	.	0	.	.	.	0	.	.	.	0	.	.	.	0	.	.	.	0	.	.	.	0	.	.	.	0	.	.	.	0	.	.	.	0	.	.	.	0	.	.
0	0	0	0	0	0	0	0	0	0	0	0	0	0	0	0	0	0	0	0	0	0	0	0	0	0	0	0	0	0	0	0	0	0	0	0	0	0	0	0	0	0	0	0	0	0	0	0	1	0
0	0	0	0	0	0	0	0	0	0	0	0	0	0	0	0	0	0	0	0	0	0	0	0	0	0	0	0	0	0	0	0	0	0	0	0	0	0	0	0	0	0	0	0	0	0	0	0	0	0
0	0	0	0	0	0	0	1	0	0	0	0	0	0	0	0	0	0	0	0	0	0	0	0	0	0	0	0	0	0	0	0	0	0	0	0	0	0	0	0	0	0	0	0	0	0	0	0	0	0
0	0	0	0	0	0	0	0	0	0	0	0	0	0	0	0	1	0	0	0	0	0	0	0	0	0	0	0	0	0	0	0	0	0	0	0	0	0	0	0	0	0	0	0	0	0	0	0	0	1
.	1	0	.	.	0	1	.	.	0	0	.	.	0	0	.	.	0	0	.	.	0	0	.	.	0	0	.	.	0	0	.	.	0	0	.	.	0	0	.	.	0	0	.	.	0	0	.	.	0
0	0	1	.	0	0	1	.	0	0	1	.	0	0	1	.	0	0	1	.	0	1	0	.	0	0	1	.	0	1	0	.	0	1	0	.	0	1	0	.	1	0	0	.	0	0	0	.	0	0
0	0	0	0	0	0	0	0	1	0	0	0	0	0	0	0	0	0	0	0	0	0	0	0	0	0	0	0	0	0	0	0	0	0	0	0	0	0	0	0	0	0	0	0	0	0	0	0	0	0
1	0	0	.	1	0	0	.	0	0	0	.	0	0	0	.	0	0	0	.	0	0	0	.	0	0	0	.	0	0	0	.	0	0	0	.	0	0	0	.	0	0	0	.	0	0	0	.	0	1
0	0	0	0	1	1	0	0	0	0	0	0	0	0	0	0	0	0	0	0	0	0	0	0	0	0	0	0	0	0	0	0	0	0	0	0	0	0	1	0	0	0	0	0	0	0	0	0	0	0
0	0	0	0	0	0	0	0	0	0	0	0	0	0	0	0	0	0	0	0	1	1	0	0	0	0	0	0	0	0	0	0	0	0	0	0	0	0	1	1	0	0	0	0	0	0	0	0	0	0
0	.	0	.	0	.	0	.	0	.	0	.	0	.	0	.	0	.	0	.	0	.	0	.	0	.	0	.	0	.	0	.	1	.	0	.	1	.	0	.	0	.	0	.	0	.	0	.	0	.
0	0	0	0	0	0	0	0	0	0	0	0	0	0	0	0	0	0	1	0	0	0	0	0	0	0	0	0	0	0	0	0	1	1	1	1	0	0	0	0	0	0	0	0	0	0	0	0	0	0
0	0	0	0	0	0	0	0	0	1	0	0	0	0	0	0	0	0	0	0	0	0	0	0	0	0	0	0	0	0	0	0	0	0	0	0	0	0	0	0	0	0	0	0	0	0	0	0	0	0
0	.	0	0	1	.	0	0	0	.	0	0	0	.	0	1	0	.	0	0	0	.	0	0	0	.	0	0	0	.	0	0	0	.	1	0	0	.	0	0	0	.	0	0	0	.	0	0	0	.
0	0	0	0	1	1	1	1	0	0	0	0	0	0	0	0	0	0	0	0	0	0	0	0	0	0	0	0	0	0	0	0	0	0	0	0	0	0	0	0	0	0	0	0	0	0	0	0	0	0
0	0	0	0	0	0	0	0	0	0	0	0	0	0	0	0	0	0	0	0	0	0	0	1	0	0	0	0	0	0	0	0	0	0	0	0	0	0	0	0	0	0	0	0	0	0	0	0	0	0
1	0	0	0	0	0	0	0	0	0	0	0	0	0	0	0	0	0	0	0	0	0	0	0	0	0	0	0	0	0	0	0	1	1	0	0	0	0	1	1	0	0	0	1	0	0	0	1	0	0
0	0	0	0	0	0	0	0	0	0	0	0	0	0	0	0	0	0	0	0	0	0	0	0	0	0	0	0	0	0	0	0	0	0	0	0	0	0	0	0	0	0	0	0	0	0	0	0	0	0
0	1	0	0	0	1	0	0	1	0	0	0	0	1	0	0	0	1	0	0	1	0	0	0	0	1	0	0	0	1	0	0	0	1	0	0	1	0	0	0	1	0	0	0	1	0	0	0	0	1
.	.	0	1	.	.	0	1	.	.	0	1	.	.	0	1	.	.	1	0	.	.	0	1	.	.	1	0	.	.	1	0	.	.	0	1	.	.	0	1	.	.	1	0	.	.	1	0	.	.
0	.	0	.	0	.	0	.	0	.	0	.	0	.	0	.	0	.	0	.	0	.	0	.	0	.	0	.	0	.	0	.	0	.	0	.	1	.	0	.	0	.	0	.	0	.	0	.	0	.
1	0	0	.	1	0	0	.	1	0	0	.	0	1	0	.	1	0	0	.	1	0	0	.	1	0	0	.	1	0	0	.	0	1	0	.	0	0	0	.	0	0	0	.	0	0	0	.	0	0
0	.	.	.	0	.	.	.	0	.	.	.	0	.	.	.	0	.	.	.	0	.	.	.	0	.	.	.	0	.	.	.	0	.	.	.	0	.	.	.	0	.	.	.	0	.	.	.	0	.
1	1	0	0	0	0	0	0	0	0	0	0	0	0	0	0	0	0	0	0	0	0	0	0	0	0	0	0	0	0	0	0	0	0	0	0	0	0	0	0	0	0	0	0	0	0	0	0	0	0
0	1	1	1	0	1	1	1	0	1	1	0	0	0	1	1	0	1	1	1	0	0	0	0	0	1	1	1	0	1	1	1	1	1	1	1	1	1	1	1	1	1	1	1	1	1	1	1	1	1
0	0	1	1	0	0	0	0	0	0	0	0	0	0	0	0	0	0	0	0	0	0	0	0	0	0	0	0	0	0	0	0	0	0	0	0	1	1	1	1	0	0	0	0	0	0	0	0	0	0
.	.	.	.	.	.	.	.	.	.	.	.	.	.	.	.	.	.	.	.	.	.	.	.	.	.	.	.	.	.	.	.	.	.	.	.	.	.	.	.	.	.	.	.	.	.	.	.	.	.
0	0	0	0	0	0	0	0	0	0	0	0	0	0	0	0	0	0	0	0	0	0	0	0	1	1	1	1	0	0	0	0	0	0	0	0	1	1	1	1	1	1	1	1	0	0	0	0	0	0
.	.	0	0	.	.	0	0	.	.	0	0	.	.	0	0	.	.	0	0	.	.	0	0	.	.	0	0	.	.	0	0	.	.	0	0	.	.	0	0	.	.	0	0	.	.	0	0	.	.
1	0	0	1	0	0	0	0	0	0	0	0	0	0	0	0	0	0	0	0	0	0	0	0	0	0	0	0	0	0	0	0	0	1	1	1	0	0	0	0	0	0	0	0	0	0	0	0	0	0
0	1	1	1	0	1	1	1	0	0	1	1	1	1	1	0	0	1	0	0	0	1	1	1	0	1	1	0	0	0	1	1	0	0	0	1	1	1	1	1	1	1	1	1	0	0	1	1	0	0
0	0	0	0	0	0	1	0	0	0	0	0	0	0	0	0	0	0	0	0	0	0	0	0	0	0	0	0	0	0	0	0	0	0	0	0	0	0	0	0	0	0	0	0	0	0	0	0	0	0
0	0	.	.	0	0	.	.	0	0	.	.	0	0	.	.	0	0	.	.	0	0	.	.	0	0	.	.	0	0	.	.	0	0	.	.	0	0	.	.	0	0	.	.	0	0	.	.	0	0
.	.	.	0	.	.	.	0	.	.	.	0	.	.	.	0	.	.	.	0	.	.	.	0	.	.	.	0	.	.	.	0	.	.	.	0	.	.	.	0	.	.	.	0	.	.	.	0	.	.
1	0	0	0	0	0	1	0	0	0	0	0	0	0	0	0	0	0	0	0	0	0	0	0	0	0	0	0	0	0	0	0	0	0	0	0	0	0	0	0	0	0	0	1	0	0	0	0	0	0
0	0	0	0	0	0	0	1	0	0	0	0	0	0	0	0	0	0	0	0	0	0	0	0	0	0	0	0	0	0	0	0	0	0	0	0	0	0	0	0	0	0	0	0	0	0	0	0	0	0
0	0	0	.	0	0	0	.	0	0	0	.	0	0	0	.	0	0	0	.	0	0	0	.	0	0	0	.	0	0	0	.	0	0	0	.	0	0	0	.	0	0	0	.	0	0	0	.	1	0
1	1	1	1	0	0	0	0	0	0	0	0	0	0	0	0	0	0	0	0	0	0	0	0	0	0	0	0	0	0	0	0	0	0	0	0	0	0	0	0	0	0	0	0	0	0	0	0	0	0
0	0	0	0	0	0	0	0	0	0	0	0	0	0	0	0	0	0	0	0	0	0	0	0	0	0	0	0	0	0	0	0	0	0	0	0	0	0	0	0	0	0	0	0	0	0	0	0	0	0
1	0	0	0	0	1	0	1	0	0	0	0	0	0	0	0	0	0	0	0	0	0	0	0	0	0	0	0	0	0	0	0	0	0	0	0	0	0	0	0	0	0	0	0	0	0	0	0	0	0
0	0	0	0	0	0	1	0	0	0	0	0	0	0	0	0	0	0	0	0	0	0	0	0	0	0	0	0	0	0	0	0	0	0	0	1	0	1	0	0	0	1	0	0	0	0	0	0	0	0
0	0	1	1	0	1	0	0	0	0	0	0	0	0	0	0	0	0	0	0	0	0	0	0	0	0	0	0	0	0	0	0	0	0	0	0	0	0	0	0	0	0	0	0	0	0	0	0	0	0
0	0	0	0	0	0	0	0	0	0	0	0	0	0	0	0	0	0	0	0	0	0	0	0	0	1	0	0	0	0	0	0	0	1	0	0	0	1	1	0	0	0	0	0	0	0	0	0	0	0
0	0	0	0	0	0	1	1	0	0	0	0	0	0	0	0	0	0	0	0	0	0	0	0	0	0	0	0	0	0	0	0	0	0	0	0	0	0	0	0	0	0	0	0	0	0	0	0	0	0
.	.	.	0	.	.	.	0	.	.	.	0	.	.	.	0	.	.	.	0	.	.	.	0	.	.	.	0	.	.	.	0	.	.	.	0	.	.	.	0	.	.	.	0	.	.	.	0	.	.
1	0	.	.	0	1	.	.	0	0	.	.	0	0	.	.	0	0	.	.	0	0	.	.	0	0	.	.	0	0	.	.	0	0	.	.	0	0	.	.	0	0	.	.	0	0	.	.	0	0
0	0	0	0	0	0	0	0	0	0	0	0	0	0	0	0	0	0	0	0	0	0	1	0	0	0	0	0	0	0	0	0	0	0	0	0	0	0	0	0	0	0	0	0	0	0	0	0	0	0
0	0	0	0	1	1	1	1	0	0	0	0	0	0	0	0	0	0	0	0	0	0	0	0	0	0	0	0	0	0	0	0	0	0	0	0	0	0	0	0	0	0	0	0	0	0	0	0	0	0
1	0	0	.	1	0	0	.	0	0	0	.	0	0	0	.	0	0	0	.	0	0	0	.	0	0	0	.	0	0	0	.	0	1	0	.	0	0	1	.	0	0	0	.	0	0	0	.	0	0
0	1	0	.	0	1	0	.	0	0	0	.	0	0	0	.	0	0	0	.	0	0	0	.	0	0	1	.	0	0	0	.	0	0	0	.	0	0	0	.	0	0	0	.	0	0	0	.	0	0
0	0	1	1	0	0	0	0	0	0	0	0	0	0	0	0	0	0	0	0	0	0	0	0	0	0	0	0	0	0	0	0	0	0	0	0	0	0	0	0	0	0	0	0	0	0	0	0	0	1
0	0	0	0	0	0	0	0	0	0	0	0	0	0	0	0	0	0	0	0	0	0	0	0	0	0	0	0	0	0	0	0	0	0	0	0	0	0	0	0	0	0	0	0	0	0	0	0	0	0
.	.	0	.	.	.	0	.	.	.	0	.	.	.	0	.	.	.	0	.	.	.	0	.	.	.	0	.	.	.	0	.	.	.	1	.	.	.	1	.	.	.	0	.	.	.	0	.	.	.
0	0	.	.	0	0	.	.	0	0	.	.	0	0	.	.	0	0	.	.	0	0	.	.	0	0	.	.	0	0	.	.	0	0	.	.	0	0	.	.	0	0	.	.	0	0	.	.	0	0
1	.	.	.	0	.	.	.	0	.	.	.	1	.	.	.	0	.	.	.	1	.	.	.	0	.	.	.	0	.	.	.	0	.	.	.	0	.	.	.	0	.	.	.	0	.	.	.	1	.
0	1	0	.	0	0	1	.	0	0	0	.	0	0	0	.	0	0	0	.	0	0	0	.	0	0	0	.	0	0	0	.	0	0	0	.	0	0	0	.	0	0	0	.	0	0	0	.	1	0
0	0	0	.	0	0	0	.	0	0	0	.	0	0	0	.	0	0	0	.	0	0	0	.	0	0	0	.	0	0	0	.	0	0	0	.	0	0	0	.	0	0	0	.	0	0	0	.	0	0
1	.	.	0	1	.	.	0	0	.	.	0	0	.	.	0	0	.	.	0	0	.	.	0	0	.	.	0	0	.	.	0	0	.	.	0	0	.	.	0	0	.	.	0	0	.	.	0	0	.
.	0	0	.	.	0	0	.	.	0	0	.	.	0	0	.	.	0	0	.	.	0	0	.	.	0	0	.	.	0	0	.	.	1	0	.	.	0	1	.	.	0	0	.	.	0	0	.	.	0
.	0	.	.	.	0	.	.	.	0	.	.	.	0	.	.	.	0	.	.	.	0	.	.	.	0	.	.	.	0	.	.	.	0	.	.	.	1	.	.	.	0	.	.	.	0	.	.	.	0
0	0	1	1	0	0	0	0	0	0	0	0	0	0	0	0	0	0	0	0	0	0	0	0	0	0	0	0	0	0	0	0	0	0	0	0	0	0	0	0	0	0	0	0	0	0	0	0	0	0
0	1	0	0	0	1	0	0	1	0	0	0	1	0	0	0	0	1	0	0	1	0	0	0	0	1	0	0	0	0	1	0	0	0	1	0	0	0	1	0	1	0	0	0	0	1	0	0	0	1
1	1	1	1	0	0	0	0	0	0	0	0	0	0	0	0	0	0	0	0	0	0	0	0	0	0	0	0	0	0	0	0	0	1	1	0	0	0	0	0	1	0	0	0	0	0	0	0	0	0
1	0	0	0	1	1	1	1	0	0	0	0	0	0	0	0	0	0	0	0	0	0	0	0	0	0	0	0	0	0	0	0	0	0	0	0	0	0	0	0	0	0	0	0	0	0	0	0	0	0
0	1	0	0	1	0	0	0	0	0	0	0	0	0	0	0	0	0	0	0	0	0	0	0	0	0	0	0	0	0	0	0	0	0	0	0	0	1	0	0	0	0	0	0	0	0	0	0	0	0
0	0	0	0	0	0	0	0	0	0	0	0	0	0	0	0	0	0	0	0	0	0	0	0	0	0	0	0	0	0	0	0	0	0	0	0	0	0	0	0	0	0	0	0	0	0	1	1	0	0
0	1	0	0	0	0	0	0	0	0	0	0	0	0	0	0	0	0	0	0	0	0	0	0	0	0	0	0	0	0	0	0	0	0	0	0	0	0	0	0	0	0	0	0	0	0	0	0	0	0
0	0	0	0	0	0	0	0	0	0	0	0	0	0	0	0	0	0	0	0	0	0	0	0	0	0	0	0	0	0	0	0	1	1	1	0	0	0	0	0	0	0	0	0	0	0	0	0	0	0
0	0	0	0	0	0	0	0	0	0	0	0	0	0	0	0	0	0	0	0	0	0	0	0	0	0	0	0	0	0	0	0	1	0	0	0	0	0	1	1	0	0	0	0	0	0	0	0	0	0
0	0	0	0	0	0	0	0	0	0	0	0	0	0	0	0	0	0	0	0	0	0	0	0	0	0	0	0	0	0	0	0	0	0	0	0	0	0	0	0	0	0	0	0	0	0	0	0	0	0
1	0	0	0	1	1	0	0	0	0	0	0	0	0	0	0	0	0	0	0	0	0	0	0	0	0	0	0	0	0	0	0	0	0	0	0	0	0	0	0	0	0	0	0	0	0	0	0	0	0
1	1	0	0	0	0	0	0	0	0	0	0	0	0	0	0	0	0	0	0	0	0	0	0	0	0	0	0	0	0	0	0	0	0	0	0	0	0	0	0	0	0	0	0	0	0	0	0	0	0
0	0	0	0	0	0	1	1	0	0	0	0	0	0	0	0	0	0	0	0	0	0	0	0	0	0	0	0	0	0	0	0	0	0	0	0	0	0	0	0	0	0	0	0	0	0	0	0	0	0
1	0	0	0	0	0	0	0	0	0	1	0	0	0	0	0	0	0	0	0	0	0	0	0	0	0	0	0	0	0	0	0	0	0	0	0	0	0	0	0	0	0	0	0	0	0	0	0	0	0
0	0	0	0	1	1	0	0	0	0	0	0	0	0	0	0	0	0	0	0	0	0	0	0	0	0	0	0	0	0	0	0	0	0	0	0	0	0	0	0	0	0	0	0	0	0	0	0	0	0
0	0	0	0	0	0	0	0	0	0	0	0	0	0	0	0	0	0	0	0	0	0	0	0	0	0	0	0	0	0	0	0	0	0	0	0	1	1	1	1	0	0	0	0	0	0	0	0	0	0
0	.	.	.	1	.	.	.	0	.	.	.	0	.	.	.	0	.	.	.	0	.	.	.	0	.	.	.	0	.	.	.	0	.	.	.	0	.	.	.	0	.	.	.	0	.	.	.	0	.
1	0	0	0	0	0	0	0	0	0	0	0	0	0	0	0	0	0	0	0	0	0	0	0	0	0	0	0	0	0	0	0	1	1	0	0	0	0	0	0	0	0	0	0	0	0	0	0	0	0
1	0	0	.	0	1	1	.	0	0	0	.	0	0	0	.	0	0	0	.	0	0	0	.	0	0	0	.	0	0	0	.	0	0	0	.	0	0	0	.	0	0	0	.	0	0	0	.	0	0
0	0	1	1	0	0	0	0	0	0	0	0	0	0	0	0	0	0	0	0	0	0	0	0	0	0	0	0	0	0	0	0	0	0	0	0	0	0	0	0	0	0	0	0	0	0	0	0	0	0
0	0	1	0	0	0	0	1	0	0	0	0	1	0	0	0	0	0	0	0	0	0	0	0	0	0	0	0	0	0	0	0	0	0	0	0	0	0	0	0	0	0	0	0	0	0	0	0	0	0
0	0	0	0	0	0	0	0	0	0	0	0	0	0	0	0	0	0	0	0	0	0	0	0	0	0	0	0	0	0	0	0	0	0	0	0	0	0	0	0	0	0	0	0	0	0	0	0	0	0
1	.	.	0	1	.	.	1	0	.	.	0	0	.	.	0	0	.	.	0	0	.	.	0	0	.	.	0	0	.	.	0	0	.	.	0	0	.	.	0	0	.	.	0	0	.	.	0	0	.
1	.	0	0	0	.	0	0	0	.	0	0	0	.	0	0	0	.	0	0	0	.	0	0	0	.	0	0	0	.	0	0	0	.	0	0	0	.	0	0	0	.	0	0	0	.	0	0	0	.
0	0	0	0	0	0	0	0	0	0	0	0	0	0	0	0	0	0	0	0	0	0	0	0	0	0	0	0	0	0	0	0	0	0	0	0	0	0	0	1	0	0	0	0	0	0	0	0	0	0
1	0	0	0	0	0	0	1	0	0	0	0	0	0	0	0	0	0	0	0	0	1	0	0	0	0	0	0	0	0	0	0	0	0	0	0	0	0	0	0	0	0	0	0	0	0	0	0	1	0
.	.	0	.	.	.	0	.	.	.	0	.	.	.	0	.	.	.	0	.	.	.	0	.	.	.	0	.	.	.	0	.	.	.	0	.	.	.	0	.	.	.	0	.	.	.	0	.	.	.
0	0	0	0	0	0	0	0	1	1	1	1	0	0	0	0	0	0	1	0	0	0	0	0	0	0	0	0	0	0	0	0	0	0	0	0	0	1	1	1	0	0	0	0	0	0	0	0	0	0
0	.	.	.	1	.	.	.	0	.	.	.	0	.	.	.	0	.	.	.	0	.	.	.	0	.	.	.	0	.	.	.	0	.	.	.	0	.	.	.	0	.	.	.	0	.	.	.	0	.
1	0	0	.	0	1	0	.	1	0	0	.	0	0	1	.	0	1	0	.	0	0	0	.	0	0	1	.	1	0	0	.	1	0	0	.	0	0	1	.	0	0	1	.	1	0	0	.	1	0
0	0	0	0	0	0	0	0	0	0	0	0	0	0	0	0	0	0	0	0	0	0	0	0	0	0	0	0	0	0	0	0	0	0	0	0	0	0	0	0	0	0	0	0	0	0	0	0	0	0
0	0	.	.	0	0	.	.	0	0	.	.	0	0	.	.	0	0	.	.	0	0	.	.	0	0	.	.	0	0	.	.	0	0	.	.	0	1	.	.	0	0	.	.	0	0	.	.	0	0
0	0	0	0	0	0	0	0	0	0	0	0	0	0	0	0	0	0	0	0	0	0	0	0	0	0	0	0	0	0	0	0	0	0	0	0	0	0	0	0	0	0	0	0	0	0	0	0	0	0
1	0	0	.	0	0	0	.	0	0	0	.	0	0	0	.	0	0	0	.	0	0	0	.	0	0	0	.	0	0	0	.	0	1	1	.	0	0	0	.	0	0	0	.	0	0	0	.	0	0
.	0	0	0	.	0	0	0	.	0	0	0	.	0	0	0	.	0	0	0	.	0	0	0	.	0	0	0	.	0	0	0	.	0	0	0	.	0	0	0	.	0	0	0	.	0	0	0	.	0
0	0	0	0	0	0	0	0	0	0	0	0	0	1	0	0	0	0	0	0	0	0	0	0	0	0	0	0	0	0	0	0	0	0	0	0	0	0	0	0	0	0	0	0	0	0	0	0	0	0
0	0	0	0	0	0	0	0	0	0	0	0	0	0	0	0	0	0	0	0	0	0	0	0	0	0	0	0	0	0	0	0	0	0	0	0	0	0	0	0	0	0	0	0	0	0	0	0	0	0
0	0	.	1	1	1	.	0	0	0	.	0	0	0	.	0	0	0	.	0	0	0	.	0	0	0	.	0	0	0	.	0	0	0	.	0	0	0	.	0	0	0	.	0	0	0	.	0	0	0
0	0	0	0	0	0	0	0	0	0	0	0	0	0	0	0	0	0	0	0	0	0	0	0	0	0	0	0	0	0	0	0	0	0	0	0	0	0	1	0	0	0	0	0	0	0	0	0	0	0
0	1	0	0	0	0	0	0	0	0	0	0	0	0	0	0	0	0	0	0	0	0	0	0	0	0	0	0	0	0	0	0	1	0	0	0	0	0	0	0	0	0	0	0	0	0	0	0	0	0
0	0	0	0	0	0	0	0	0	0	0	0	0	0	0	0	0	0	0	0	0	0	0	0	0	0	0	0	0	0	0	0	1	1	1	1	0	0	0	0	0	0	0	0	0	0	0	0	0	0
0	0	0	0	0	0	0	0	0	0	0	0	0	0	0	0	0	0	0	0	0	0	0	0	0	0	0	0	0	0	0	0	0	0	0	0	0	0	0	0	0	0	0	0	0	0	0	0	0	0
0	0	0	0	0	0	0	0	1	0	0	0	0	0	0	0	0	0	0	0	0	0	0	0	0	0	0	0	0	0	0	0	0	0	0	0	0	0	0	0	0	0	0	0	0	0	0	0	0	0
1	1	0	0	1	1	0	0	0	0	0	0	1	0	0	0	0	0	0	0	1	1	1	1	0	0	0	0	1	1	0	0	0	0	0	0	0	0	1	0	0	0	0	0	0	0	0	0	0	0
1	1	1	1	0	0	0	1	0	0	0	0	0	0	0	0	0	0	0	1	0	0	0	0	0	0	0	0	0	0	0	0	0	0	0	0	0	0	0	0	0	0	0	0	0	0	0	0	0	0
0	0	.	.	0	0	.	.	0	0	.	.	0	0	.	.	0	0	.	.	0	0	.	.	0	0	.	.	0	0	.	.	1	0	.	.	0	0	.	.	0	0	.	.	0	0	.	.	0	0
.	1	0	0	.	0	0	0	.	0	0	0	.	0	0	0	.	0	0	0	.	0	0	0	.	0	0	0	.	0	0	0	.	0	0	0	.	0	0	0	.	0	0	0	.	0	0	0	.	0
.	0	0	0	.	0	0	0	.	0	0	0	.	0	0	0	.	0	0	0	.	0	0	0	.	0	0	0	.	0	0	0	.	0	0	0	.	0	0	0	.	0	0	0	.	0	0	0	.	0
0	0	0	0	0	0	1	1	0	0	0	0	0	0	0	0	0	0	0	0	0	0	0	0	0	0	0	0	0	0	0	0	0	0	0	0	0	0	0	0	0	0	0	0	0	0	0	0	0	0
0	.	0	0	0	.	0	0	0	.	0	0	0	.	0	0	0	.	0	0	0	.	0	0	0	.	0	0	0	.	0	0	0	.	1	0	0	.	0	0	0	.	0	0	0	.	0	0	0	.
1	1	0	0	0	0	0	0	0	0	0	0	0	0	0	0	0	0	0	0	0	0	0	0	0	0	0	0	0	0	0	0	0	0	0	0	1	0	0	0	0	0	0	0	0	0	0	0	0	0
0	0	0	0	0	0	0	0	0	0	0	0	0	0	0	0	0	0	0	0	0	0	0	0	0	0	0	0	0	0	0	0	0	0	0	0	0	0	0	0	0	0	0	0	0	0	0	0	0	0
.	.	1	0	.	.	0	0	.	.	0	0	.	.	0	0	.	.	0	0	.	.	0	0	.	.	0	0	.	.	0	0	.	.	0	0	.	.	0	0	.	.	0	0	.	.	0	0	.	.
0	0	.	0	0	0	.	0	0	0	.	0	0	0	.	0	1	0	.	0	0	0	.	0	0	0	.	0	1	1	.	0	0	1	.	0	1	0	.	1	0	0	.	0	0	0	.	0	0	0
0	0	.	.	0	0	.	.	0	0	.	.	0	0	.	.	0	0	.	.	0	0	.	.	0	0	.	.	0	0	.	.	1	0	.	.	1	0	.	.	0	0	.	.	0	0	.	.	0	0
1	0	0	.	0	0	0	.	0	0	0	.	0	0	0	.	0	0	0	.	0	0	0	.	0	0	0	.	0	0	0	.	0	0	0	.	0	0	0	.	0	0	0	.	0	0	0	.	0	0
1	1	1	1	1	1	1	1	0	0	0	0	0	0	0	0	0	0	0	0	0	0	0	0	0	0	0	0	0	0	0	0	0	0	0	0	0	0	0	0	0	0	0	0	0	0	0	0	0	0
0	0	0	0	0	0	0	1	0	0	0	0	0	0	0	0	0	0	0	0	0	0	0	0	0	0	0	0	0	0	0	0	0	0	0	0	1	1	1	0	0	0	0	0	0	0	0	0	0	0
0	0	0	0	0	0	0	0	0	1	1	0	0	0	0	0	0	0	0	0	1	1	0	0	0	0	0	0	0	0	0	0	0	0	0	0	0	0	0	0	0	0	0	0	0	0	0	0	0	0
1	1	0	0	0	0	1	1	0	0	0	0	0	0	0	0	0	0	0	0	0	0	0	0	0	0	0	0	0	0	0	0	0	0	0	0	0	0	0	0	0	0	0	0	0	0	0	0	0	0
0	0	0	0	0	0	0	0	0	0	0	0	0	0	0	0	0	0	0	0	0	0	0	0	0	0	0	0	0	0	0	0	0	0	0	0	0	0	0	0	0	0	0	0	0	0	0	0	0	0
.	0	0	.	.	0	0	.	.	1	0	.	.	0	0	.	.	1	0	.	.	0	0	.	.	0	0	.	.	0	1	.	.	0	0	.	.	0	0	.	.	0	0	.	.	0	0	.	.	0
0	0	0	0	0	0	0	0	0	0	0	0	0	0	0	0	0	0	0	0	0	0	0	0	0	0	0	0	0	0	0	0	0	0	0	0	0	0	0	0	0	0	0	0	0	0	0	0	1	1
1	1	1	0	0	0	1	1	0	0	0	0	0	0	0	0	0	0	0	0	0	0	0	0	0	0	0	0	0	0	0	0	0	0	0	0	0	0	0	0	0	0	0	0	0	0	0	0	0	0
0	.	.	.	0	.	.	.	0	.	.	.	0	.	.	.	0	.	.	.	0	.	.	.	0	.	.	.	0	.	.	.	1	.	.	.	1	.	.	.	0	.	.	.	0	.	.	.	0	.
0	0	0	0	0	0	0	0	0	0	0	0	0	0	0	0	0	0	0	0	0	0	0	0	0	0	0	0	0	0	0	0	0	0	0	0	0	0	0	0	0	0	0	0	0	0	0	0	0	0
0	0	0	1	1	0	0	0	0	0	0	0	0	0	0	0	0	0	0	0	0	0	0	0	0	0	1	0	0	0	0	0	0	0	0	1	0	0	0	0	0	0	0	0	0	0	0	0	0	0
0	1	.	.	1	0	.	.	0	0	.	.	0	0	.	.	0	0	.	.	0	0	.	.	1	0	.	.	0	0	.	.	0	0	.	.	0	0	.	.	0	0	.	.	0	0	.	.	0	0
0	0	0	0	0	0	0	1	0	0	0	0	0	0	0	0	0	0	0	0	0	0	0	0	0	0	0	0	0	0	0	0	0	0	0	0	0	0	0	0	0	0	0	0	1	1	1	0	0	0
0	0	0	0	0	0	0	0	0	0	0	0	0	0	0	0	0	0	0	0	0	0	0	0	0	0	0	0	1	0	0	0	0	0	0	0	0	1	1	1	0	0	0	0	0	0	0	0	0	0
.	0	0	0	.	0	0	0	.	0	0	0	.	0	0	0	.	0	0	0	.	0	0	0	.	0	0	0	.	0	0	0	.	0	0	0	.	0	0	0	.	0	0	0	.	0	0	0	.	0
1	1	1	1	0	0	0	0	0	0	0	0	0	0	0	0	0	0	0	0	0	0	0	0	0	0	0	0	0	0	0	0	0	0	0	0	0	0	0	0	0	0	0	0	0	0	0	0	0	0
.	1	.	0	.	0	.	0	.	0	.	0	.	0	.	0	.	0	.	0	.	0	.	0	.	0	.	0	.	0	.	0	.	0	.	0	.	0	.	0	.	0	.	0	.	0	.	0	.	0
0	0	0	0	0	0	0	0	0	0	0	0	0	0	0	0	0	0	0	0	0	0	0	0	0	0	0	0	0	0	0	0	0	0	0	0	1	1	0	0	0	0	0	0	0	0	0	0	0	0
0	0	.	.	0	0	.	.	1	0	.	.	0	0	.	.	0	0	.	.	0	0	.	.	0	0	.	.	0	0	.	.	1	0	.	.	0	0	.	.	0	0	.	.	0	0	.	.	0	0
0	0	0	0	0	0	0	0	0	0	0	0	0	0	0	0	0	0	0	0	0	0	0	0	0	0	0	0	0	0	0	0	0	0	0	0	0	0	0	0	0	0	0	0	0	0	0	0	0	0
0	0	0	0	0	0	0	0	0	0	0	0	0	0	0	0	0	0	0	0	0	0	0	0	0	0	0	0	0	0	0	0	0	0	0	0	0	0	0	0	0	0	0	0	0	0	0	0	0	0
0	0	0	0	0	0	0	0	1	0	0	0	0	0	0	0	0	0	0	0	0	0	0	0	0	0	0	0	0	0	0	0	0	1	1	1	0	0	0	0	0	0	0	0	0	0	0	0	0	0
1	1	1	1	1	1	1	1	0	0	0	0	0	0	0	0	0	0	0	0	0	0	0	0	0	0	0	0	0	0	0	0	0	0	0	0	0	0	0	0	0	0	0	0	0	0	0	0	0	0
0	0	0	0	1	1	0	0	0	0	0	0	0	0	0	0	0	0	0	0	0	0	0	0	0	0	0	0	0	0	0	0	0	0	0	0	0	0	0	0	0	0	0	0	0	0	0	0	0	0
0	0	0	0	0	0	0	0	0	0	0	0	0	0	0	0	0	0	0	0	0	0	0	0	0	0	0	0	0	0	0	0	0	0	0	0	0	0	0	0	0	0	0	0	0	0	0	0	1	0
0	0	1	.	0	0	0	.	1	0	0	.	0	1	0	.	0	1	0	.	0	0	0	.	0	0	0	.	0	1	0	.	0	0	0	.	0	0	1	.	0	0	0	.	0	0	0	.	0	0
0	1	0	1	0	0	1	1	0	0	0	0	0	0	0	0	0	0	0	0	0	0	0	0	0	0	0	0	0	0	0	0	0	0	0	0	0	0	0	0	0	0	0	0	0	0	0	0	0	0
1	0	0	0	0	0	0	1	0	0	0	0	0	0	0	0	0	0	0	0	0	0	0	0	0	0	0	0	0	0	0	0	0	0	0	0	0	0	0	0	0	0	0	0	0	0	0	0	0	0
0	0	0	0	0	0	0	0	0	0	0	0	0	0	0	0	0	0	0	0	0	0	0	0	0	0	0	0	0	0	0	0	0	0	0	0	1	1	1	1	0	0	0	0	0	0	0	0	0	0
0	0	0	0	0	0	0	0	0	0	0	0	0	0	0	0	0	0	0	0	0	0	0	0	0	0	0	0	0	0	0	0	0	0	0	0	0	0	0	0	0	0	0	0	0	0	0	0	0	0
0	0	0	0	0	0	0	0	0	0	0	0	0	0	0	0	0	0	0	0	0	0	0	0	0	0	0	0	0	0	0	0	0	0	0	0	1	0	0	0	0	0	0	0	0	0	0	0	0	0
.	1	1	1	.	0	0	0	.	0	0	0	.	0	0	0	.	0	0	0	.	0	0	0	.	0	0	0	.	0	0	0	.	0	0	0	.	0	0	0	.	0	0	0	.	0	0	0	.	0
1	1	1	1	0	1	1	1	0	0	0	0	0	0	0	0	0	0	0	0	0	0	0	0	0	0	0	0	0	0	0	0	0	0	0	0	0	0	0	0	0	0	0	0	0	0	0	0	0	0
0	0	0	0	0	0	0	0	1	0	0	0	0	0	0	0	1	0	0	0	0	0	0	1	0	0	0	0	0	0	0	0	1	0	0	0	1	0	0	0	0	0	0	0	0	0	0	0	0	0
1	0	0	0	0	0	1	0	0	0	0	0	0	0	0	0	0	0	0	0	0	0	0	0	0	0	0	0	0	0	0	0	0	1	0	0	0	0	0	0	0	0	0	0	0	0	0	0	0	0
1	0	0	0	0	0	0	1	0	0	0	0	0	0	0	0	0	0	0	0	0	0	0	0	0	0	0	0	0	0	0	0	0	0	0	0	0	0	0	0	0	0	0	0	0	1	1	0	0	0
0	0	0	.	0	0	0	.	0	0	0	.	0	0	0	.	0	0	0	.	0	0	0	.	0	0	0	.	0	0	0	.	0	0	0	.	0	0	0	.	0	0	0	.	0	0	0	.	0	0
0	0	0	0	0	0	0	0	0	0	0	0	0	0	0	0	0	0	0	0	0	0	0	0	0	0	0	0	0	0	0	0	0	0	0	0	0	0	0	0	0	0	0	0	0	0	0	0	0	0
.	1	0	0	.	0	0	1	.	0	0	0	.	0	0	0	.	0	0	0	.	0	0	0	.	0	0	0	.	0	0	0	.	0	0	0	.	0	0	0	.	0	1	0	.	0	0	0	.	0
1	0	.	0	0	0	.	0	0	0	.	0	0	0	.	0	0	0	.	0	0	0	.	0	0	0	.	0	0	0	.	0	0	0	.	0	0	0	.	0	0	0	.	0	0	0	.	0	0	0
1	1	0	0	1	1	1	0	0	0	0	0	0	1	1	0	0	0	0	0	0	0	0	0	0	0	0	0	0	0	0	1	0	0	0	0	0	0	0	0	0	0	0	0	0	0	0	0	0	0
1	1	1	0	1	1	1	1	0	0	0	0	0	0	0	0	0	0	0	0	0	1	0	0	0	0	0	0	0	0	0	0	0	1	1	0	0	0	0	0	0	1	0	1	0	0	0	0	0	0
.	.	0	0	.	.	0	1	.	.	0	0	.	.	0	0	.	.	0	0	.	.	0	0	.	.	0	0	.	.	0	0	.	.	0	0	.	.	0	0	.	.	0	0	.	.	0	0	.	.
0	1	.	0	0	1	.	0	1	0	.	0	0	1	.	0	0	1	.	0	0	1	.	0	0	1	.	0	1	0	.	0	0	0	.	1	0	0	.	1	0	1	.	0	0	1	.	0	0	1
1	1	1	1	0	0	0	0	0	0	0	0	0	0	0	0	0	0	0	0	0	0	0	0	0	0	0	0	0	0	0	0	0	0	0	0	0	0	0	0	0	0	0	0	0	0	0	0	0	0
0	0	0	0	0	0	0	0	0	0	0	0	0	0	0	0	0	0	1	1	1	0	0	0	0	0	0	0	0	0	0	0	0	0	0	0	0	0	0	0	0	0	0	0	0	0	0	0	0	0
0	0	0	0	0	0	0	0	0	0	0	0	0	0	0	0	0	0	0	0	0	0	0	0	0	0	0	0	0	0	0	0	0	0	0	0	0	0	0	0	0	0	0	0	0	0	0	0	0	0
0	0	0	0	0	1	1	1	0	0	0	0	0	0	0	0	0	0	0	0	0	0	0	0	0	0	0	0	0	0	0	0	0	0	0	0	0	0	0	0	0	0	0	0	0	0	0	0	0	0
0	0	0	0	0	0	0	0	0	0	0	0	0	0	0	0	0	0	0	0	0	0	0	0	0	0	0	0	0	0	0	0	0	0	0	0	0	0	0	0	0	0	0	0	0	0	0	0	0	0
0	0	0	0	0	0	0	0	0	0	0	0	1	0	0	0	0	0	0	0	0	0	0	0	0	0	0	0	0	0	0	0	0	1	0	0	0	0	0	0	0	1	0	0	0	0	0	0	0	0
0	0	0	0	0	0	0	0	0	0	0	0	0	0	0	0	0	0	0	0	0	0	0	0	0	0	0	0	0	0	0	0	0	0	0	0	0	0	0	0	0	0	0	0	0	0	0	0	0	0
1	0	0	0	0	0	0	1	0	0	0	0	0	0	0	0	0	0	0	0	0	0	0	0	0	0	0	0	0	0	0	0	0	0	0	0	0	0	0	0	0	0	0	0	0	0	0	0	0	0
0	0	0	0	0	0	0	0	0	0	0	0	0	0	0	0	0	0	0	0	0	0	0	0	0	0	0	0	0	0	0	0	0	0	0	0	0	0	0	0	0	0	0	0	0	0	0	0	0	0
1	.	0	0	0	.	0	0	0	.	0	0	0	.	0	0	0	.	0	0	0	.	0	0	0	.	0	0	0	.	0	0	0	.	0	0	0	.	0	0	0	.	0	0	0	.	0	0	0	.
1	0	0	0	0	1	0	0	0	0	0	0	0	0	0	0	0	0	0	0	0	0	0	0	0	0	0	0	0	0	0	0	0	0	0	0	0	0	0	0	0	0	0	0	0	0	0	0	1	1
.	.	1	.	.	.	1	.	.	.	0	.	.	.	0	.	.	.	0	.	.	.	0	.	.	.	0	.	.	.	0	.	.	.	0	.	.	.	0	.	.	.	0	.	.	.	0	.	.	.
0	0	0	0	0	0	0	0	0	0	0	0	0	0	0	0	0	0	0	0	0	0	0	0	0	0	0	0	0	0	0	0	0	0	0	0	0	0	0	0	0	0	1	1	0	0	0	0	0	0
1	1	1	1	0	0	0	0	0	0	0	0	0	1	0	0	0	0	0	0	0	0	0	0	0	0	0	0	0	0	0	0	0	0	0	0	0	0	0	0	0	0	0	0	0	0	0	0	0	0
1	0	0	0	0	1	1	1	0	0	0	0	0	0	0	0	0	0	0	0	0	0	0	0	0	0	0	0	0	0	0	0	0	0	0	0	0	0	0	0	0	0	0	0	0	0	0	0	0	0
0	0	0	0	0	0	0	0	0	0	0	0	0	0	0	0	0	0	0	0	0	0	0	0	0	0	0	0	0	0	0	0	0	1	0	0	0	0	0	0	0	0	0	0	0	0	0	0	0	0
1	0	.	0	0	1	.	1	0	0	.	0	0	0	.	0	0	0	.	0	0	0	.	0	0	0	.	0	0	0	.	0	0	0	.	0	0	0	.	0	0	0	.	0	0	0	.	0	0	0
0	0	0	0	1	1	1	1	0	0	0	0	0	0	0	0	0	0	0	0	0	0	0	0	0	0	0	0	0	0	0	0	0	0	0	0	0	0	0	0	0	0	0	0	0	0	0	0	1	0
0	0	0	0	0	0	0	0	0	0	0	0	0	0	0	0	0	0	0	0	0	0	0	0	0	0	0	0	0	0	0	0	0	0	0	0	0	0	0	0	1	0	0	0	0	0	0	0	0	0
1	.	.	.	1	.	.	.	0	.	.	.	0	.	.	.	0	.	.	.	0	.	.	.	0	.	.	.	0	.	.	.	0	.	.	.	0	.	.	.	0	.	.	.	0	.	.	.	0	.
0	0	1	0	0	0	0	1	1	0	0	0	1	0	0	0	1	0	0	0	0	1	0	0	1	0	0	0	1	0	0	0	1	0	0	0	1	0	0	0	1	0	0	0	1	0	0	0	1	0
0	0	0	0	0	0	0	0	0	0	0	0	0	0	0	0	0	0	0	0	0	0	0	0	0	0	0	0	0	0	0	0	0	0	0	0	0	0	0	0	0	0	0	0	0	0	0	0	0	0
0	.	.	.	0	.	.	.	0	.	.	.	0	.	.	.	0	.	.	.	0	.	.	.	0	.	.	.	0	.	.	.	0	.	.	.	0	.	.	.	0	.	.	.	0	.	.	.	0	.
0	0	.	.	0	0	.	.	0	0	.	.	0	0	.	.	0	0	.	.	0	0	.	.	0	0	.	.	0	0	.	.	0	0	.	.	0	0	.	.	0	0	.	.	0	0	.	.	0	0
1	1	1	1	0	0	0	0	0	0	0	0	0	0	0	0	0	0	0	0	0	0	0	0	0	0	0	0	0	0	0	0	0	0	0	0	0	0	0	0	0	0	0	0	0	0	0	0	0	0
.	.	0	1	.	.	0	0	.	.	0	0	.	.	0	0	.	.	0	0	.	.	0	0	.	.	0	0	.	.	0	0	.	.	0	0	.	.	0	1	.	.	0	0	.	.	0	0	.	.
0	0	0	0	1	1	1	1	0	0	0	0	0	0	0	0	0	0	0	0	0	0	0	0	0	0	0	0	0	0	0	0	0	0	0	0	0	0	0	0	0	0	0	0	0	0	0	0	0	0
.	0	.	.	.	0	.	.	.	0	.	.	.	0	.	.	.	0	.	.	.	0	.	.	.	0	.	.	.	0	.	.	.	0	.	.	.	0	.	.	.	0	.	.	.	0	.	.	.	0
1	0	0	0	1	0	0	0	1	0	0	0	1	0	0	0	1	0	0	0	1	0	0	0	0	0	1	0	1	0	0	0	0	1	0	0	1	0	0	0	1	0	0	0	1	0	0	0	0	1
1	0	0	.	0	0	0	.	0	0	0	.	0	1	0	.	0	0	0	.	0	0	0	.	0	0	0	.	0	0	0	.	0	0	0	.	0	0	0	.	0	0	0	.	0	0	0	.	0	0
0	0	0	0	0	0	0	0	0	0	0	0	0	0	0	0	0	0	0	0	0	0	0	0	0	0	0	0	0	0	0	0	0	0	0	0	0	0	0	0	0	0	0	0	0	0	0	0	0	0
1	0	0	0	0	0	1	1	0	0	0	0	0	1	0	0	0	0	0	0	0	0	0	0	0	0	0	0	0	0	0	0	0	0	0	0	0	0	0	0	0	0	0	0	0	0	0	0	0	0
1	.	.	.	0	.	.	.	0	.	.	.	0	.	.	.	0	.	.	.	0	.	.	.	0	.	.	.	0	.	.	.	0	.	.	.	0	.	.	.	0	.	.	.	0	.	.	.	0	.
.	.	.	1	.	.	.	0	.	.	.	0	.	.	.	0	.	.	.	0	.	.	.	0	.	.	.	0	.	.	.	0	.	.	.	0	.	.	.	0	.	.	.	0	.	.	.	0	.	.
0	0	0	0	0	0	0	0	0	0	0	0	0	0	0	0	0	0	0	0	0	0	0	0	0	0	0	0	0	0	0	0	1	0	0	0	0	1	1	1	0	0	0	0	0	0	0	0	0	0
1	1	1	1	1	1	0	0	0	0	0	0	0	0	0	0	0	0	0	0	0	0	0	0	0	0	0	0	0	0	0	0	0	0	0	0	0	0	0	0	0	0	0	0	0	0	0	0	0	0
0	0	0	0	0	0	0	1	0	0	0	0	0	0	0	0	0	0	0	0	0	0	0	0	0	0	0	0	0	0	0	0	0	0	0	0	0	1	1	1	0	0	0	0	1	0	0	0	0	0
0	0	0	0	0	0	0	0	0	0	0	0	0	0	0	0	0	0	0	0	0	0	0	0	0	0	0	0	1	0	0	0	0	0	0	0	0	0	0	0	0	0	0	0	0	0	0	0	0	0
0	0	0	0	0	0	0	0	0	1	0	0	0	0	1	0	0	0	0	0	0	0	0	0	0	0	0	0	0	0	0	0	0	0	0	0	0	0	0	1	0	0	0	0	0	0	0	0	0	0
0	0	0	0	0	0	0	0	0	0	0	0	0	0	0	0	0	0	0	0	0	0	0	0	0	0	0	0	0	0	0	0	0	0	0	0	0	0	0	0	0	0	0	0	0	0	0	0	0	0
.	.	0	0	.	.	0	1	.	.	0	0	.	.	0	0	.	.	0	0	.	.	0	0	.	.	0	0	.	.	0	0	.	.	0	0	.	.	0	0	.	.	1	0	.	.	0	0	.	.
0	0	0	0	0	0	0	0	0	0	0	0	0	0	0	0	0	0	0	0	0	0	0	0	0	0	0	0	0	0	0	0	0	0	0	0	0	0	0	0	0	0	0	0	0	0	0	0	0	0
.	.	0	.	.	.	0	.	.	.	0	.	.	.	0	.	.	.	0	.	.	.	0	.	.	.	0	.	.	.	0	.	.	.	0	.	.	.	0	.	.	.	0	.	.	.	0	.	.	.
0	0	0	0	0	0	0	0	0	0	0	0	0	0	0	0	0	0	0	0	0	0	0	0	0	0	0	0	0	0	0	0	0	0	0	0	0	0	0	0	0	0	0	0	0	0	0	0	0	1
.	0	.	0	.	0	.	0	.	0	.	0	.	0	.	0	.	0	.	0	.	0	.	0	.	0	.	0	.	0	.	0	.	0	.	0	.	0	.	0	.	0	.	0	.	0	.	0	.	0
0	.	.	.	0	.	.	.	0	.	.	.	0	.	.	.	0	.	.	.	0	.	.	.	0	.	.	.	0	.	.	.	0	.	.	.	1	.	.	.	0	.	.	.	0	.	.	.	0	.
1	0	0	0	0	1	0	0	0	0	0	0	1	0	0	0	1	0	0	0	1	0	0	0	1	0	0	0	1	0	0	0	1	0	0	0	1	0	0	0	1	0	0	0	0	0	0	0	0	0
0	0	0	0	0	0	0	0	0	0	0	0	0	0	0	0	0	0	0	0	0	0	0	0	0	0	0	0	0	0	0	0	0	0	0	0	0	0	0	0	0	0	0	0	0	0	0	0	0	0
1	0	0	.	0	0	0	.	0	0	0	.	0	0	0	.	0	0	0	.	0	0	0	.	0	0	0	.	0	0	0	.	0	0	0	.	0	0	0	.	0	0	1	.	0	0	0	.	0	0
0	0	0	0	0	0	0	0	0	0	0	0	0	0	0	0	0	0	0	0	0	0	0	0	0	0	0	0	0	0	0	0	0	0	0	0	1	1	1	1	0	0	0	0	0	0	0	0	0	0
0	0	0	0	0	0	1	0	0	0	0	0	0	0	0	0	0	0	0	0	0	0	0	0	0	0	0	0	0	0	0	0	0	0	0	0	0	1	1	1	1	1	0	0	0	0	0	0	0	0
1	.	.	.	1	.	.	.	1	.	.	.	1	.	.	.	1	.	.	.	1	.	.	.	1	.	.	.	1	.	.	.	1	.	.	.	1	.	.	.	1	.	.	.	1	.	.	.	1	.
0	1	1	0	1	1	1	1	0	0	1	0	0	0	0	1	0	0	0	0	0	0	0	1	0	0	0	0	0	0	0	0	0	0	0	0	0	1	0	0	0	0	0	0	0	0	1	0	0	0
0	0	0	0	0	0	1	0	0	0	0	0	0	0	0	0	0	0	0	0	1	0	0	0	0	0	0	0	0	0	0	0	0	0	0	0	0	0	0	1	0	0	0	0	0	0	0	0	0	0
0	0	0	0	0	0	0	0	0	0	0	0	0	0	0	0	0	0	0	0	0	0	0	0	0	0	0	0	0	0	0	0	0	0	0	0	0	0	0	0	0	0	0	0	0	0	0	0	0	0
0	0	1	1	1	1	1	1	0	0	0	0	0	0	0	0	0	0	0	0	0	0	0	0	0	0	0	0	0	0	0	0	0	0	0	0	0	0	0	0	0	0	0	0	0	0	0	0	0	0
1	0	0	0	0	0	0	0	0	0	0	0	0	0	0	0	0	0	0	0	0	0	0	0	0	0	0	0	0	0	0	0	0	0	0	0	0	0	0	0	0	0	0	0	0	0	0	0	0	0
0	0	0	0	0	0	0	0	1	0	0	0	0	1	0	0	1	0	0	0	1	0	0	0	0	0	0	0	0	0	1	0	0	0	0	0	0	1	0	0	0	0	0	0	0	0	0	0	0	0
0	0	0	0	0	0	0	0	0	0	0	0	0	0	0	0	0	0	0	0	0	0	0	0	0	0	0	0	0	0	0	0	0	0	1	1	0	0	0	0	0	0	0	0	0	0	0	0	0	0
1	1	1	0	0	0	0	1	0	0	0	0	0	0	0	0	0	0	0	0	0	0	0	0	0	0	0	0	0	0	0	0	0	0	0	0	0	0	0	0	0	0	0	0	0	0	0	0	0	0
0	0	0	0	0	0	0	0	0	0	0	0	0	0	0	0	0	0	0	0	0	0	0	0	0	0	0	0	0	0	0	0	0	0	1	1	0	1	0	0	0	0	0	0	0	0	0	0	0	0
1	0	0	0	0	0	0	0	0	0	0	0	0	1	1	0	0	0	0	0	0	0	0	0	0	0	0	0	0	0	0	1	0	0	0	0	0	0	0	0	0	0	0	0	0	0	0	0	0	0
0	0	0	0	0	0	0	0	0	0	0	0	0	0	0	0	0	0	0	0	0	0	0	0	0	0	0	0	0	0	0	0	0	0	0	0	0	0	0	0	0	0	0	0	0	0	0	0	0	0
0	0	0	0	0	0	0	0	0	0	0	0	0	0	0	0	0	0	0	0	0	0	0	0	0	0	0	0	0	0	0	0	0	0	0	0	0	1	0	0	0	0	0	0	0	0	1	0	0	0
0	0	0	0	1	1	1	0	0	0	0	0	0	0	0	0	0	0	0	0	0	0	0	0	0	0	0	0	0	0	0	0	0	0	0	0	0	0	0	0	0	0	0	0	0	0	0	0	0	0
0	0	0	1	0	0	0	1	1	0	0	0	1	0	0	0	1	0	0	0	1	0	0	0	0	0	1	0	1	0	0	0	0	1	0	0	0	1	0	0	0	1	0	0	0	0	0	1	0	0
0	0	0	0	0	0	0	0	0	0	0	0	0	0	0	0	0	0	0	0	0	0	0	0	0	0	0	0	0	0	0	0	0	0	0	0	0	0	0	0	0	0	0	0	0	0	0	0	0	0
0	0	0	.	0	0	0	.	0	0	0	.	0	0	0	.	0	0	0	.	0	0	0	.	0	0	0	.	0	0	0	.	1	1	1	.	0	0	0	.	0	0	0	.	0	0	0	.	0	0
0	0	0	0	0	0	0	0	0	0	0	0	1	0	0	0	0	0	0	0	0	0	0	0	0	0	0	0	1	0	0	0	0	0	0	0	0	0	0	0	0	0	0	0	0	0	0	0	0	0
1	0	.	.	0	0	.	.	0	0	.	.	0	0	.	.	1	0	.	.	0	0	.	.	0	0	.	.	0	0	.	.	0	0	.	.	0	0	.	.	0	0	.	.	0	0	.	.	0	1
1	1	0	0	0	0	1	1	0	0	0	0	0	0	0	0	0	0	0	0	0	0	0	0	0	0	0	0	0	0	0	0	0	0	0	0	0	0	0	0	0	0	0	0	0	0	0	0	0	0
0	0	0	0	0	0	0	0	0	0	0	0	0	0	0	0	0	0	0	0	0	0	0	0	0	0	0	0	0	0	0	0	0	0	0	0	0	0	0	0	0	0	0	0	0	0	0	0	0	0
.	.	0	0	.	.	1	0	.	.	0	0	.	.	0	0	.	.	0	0	.	.	0	0	.	.	0	0	.	.	0	0	.	.	1	1	.	.	1	1	.	.	0	0	.	.	0	0	.	.
0	.	.	.	0	.	.	.	0	.	.	.	0	.	.	.	0	.	.	.	0	.	.	.	0	.	.	.	0	.	.	.	0	.	.	.	0	.	.	.	0	.	.	.	0	.	.	.	0	.
0	0	0	0	0	0	0	0	1	1	1	1	1	1	1	1	1	0	0	0	0	0	0	0	0	0	0	0	0	0	0	0	0	0	0	0	0	0	0	0	0	0	0	0	0	0	0	0	0	0
0	0	0	0	0	1	1	1	0	0	0	0	1	1	0	0	0	0	0	0	0	0	0	0	0	0	0	0	0	0	0	0	0	0	0	0	0	0	0	0	0	0	0	0	0	0	0	0	0	0
0	0	0	0	0	0	1	1	0	0	0	0	0	0	0	0	0	0	0	0	0	0	0	0	0	0	0	0	0	0	0	0	0	0	0	0	0	0	0	0	0	0	0	0	0	0	0	0	0	0
0	0	0	0	0	0	1	1	0	0	0	0	0	0	0	0	0	0	0	0	0	0	0	0	0	0	0	0	0	0	0	0	0	0	0	0	0	0	0	0	0	0	0	0	0	0	0	0	0	0
0	0	0	0	0	0	0	0	0	0	0	0	0	0	0	0	0	0	0	0	0	0	0	0	0	0	0	0	0	0	0	0	0	0	0	0	0	1	1	1	0	0	0	0	0	0	0	0	0	0
1	0	0	0	0	1	0	0	0	0	1	0	0	0	1	0	0	0	1	0	0	0	1	0	0	0	1	0	0	0	1	0	0	1	0	0	0	1	0	0	0	0	0	1	0	0	0	1	0	0
1	0	0	.	0	0	0	.	0	0	0	.	1	1	0	.	0	0	0	.	0	0	0	.	0	0	0	.	0	0	0	.	0	0	0	.	0	1	1	.	0	0	0	.	0	0	0	.	0	0
0	0	0	.	0	0	0	.	0	0	0	.	0	0	0	.	0	0	0	.	0	0	0	.	0	0	0	.	0	0	0	.	0	0	0	.	0	0	0	.	0	0	0	.	0	0	0	.	0	0
1	0	0	0	0	0	1	0	0	0	0	0	1	0	0	0	0	0	0	0	0	0	0	1	0	0	0	0	0	1	0	0	0	0	0	0	0	0	0	1	0	0	0	0	0	1	0	0	0	0
0	0	0	0	0	0	0	0	0	0	0	0	0	0	0	0	0	0	0	0	0	0	0	0	0	0	0	0	0	0	0	0	0	0	0	0	0	0	0	0	0	0	0	0	0	0	0	0	0	0
1	1	0	0	0	0	0	0	0	0	0	0	0	0	0	0	0	0	0	0	0	0	0	0	0	0	0	0	0	0	0	0	0	0	0	0	0	0	0	0	0	0	0	0	0	0	0	0	0	0
1	.	0	.	0	.	0	.	0	.	0	.	0	.	0	.	0	.	0	.	0	.	0	.	0	.	0	.	0	.	0	.	0	.	0	.	0	.	0	.	0	.	0	.	0	.	0	.	0	.
0	0	0	.	1	0	0	.	0	0	0	.	0	0	0	.	0	0	0	.	0	0	0	.	0	0	0	.	0	0	0	.	0	0	0	.	0	0	0	.	0	0	0	.	0	0	0	.	0	1
.	.	.	.	.	.	.	.	.	.	.	.	.	.	.	.	.	.	.	.	.	.	.	.	.	.	.	.	.	.	.	.	.	.	.	.	.	.	.	.	.	.	.	.	.	.	.	.	.	.
1	1	0	0	0	0	0	0	0	0	0	0	0	0	0	0	0	0	0	0	0	0	0	0	0	0	0	0	0	0	0	0	0	0	0	0	0	0	0	0	0	0	0	0	0	0	0	0	0	0
0	1	0	1	0	0	1	1	0	0	0	0	1	0	0	0	0	0	0	0	0	0	0	0	0	0	0	0	0	1	0	0	0	0	0	0	0	0	0	0	0	0	0	0	0	0	0	0	0	0
0	0	0	0	0	0	0	0	0	0	0	0	0	0	0	0	0	0	0	0	0	0	0	0	0	0	0	0	0	0	0	0	0	0	0	0	0	0	0	0	0	0	0	0	0	0	0	0	0	0
1	1	1	1	0	0	0	0	0	0	0	0	0	0	0	0	0	0	0	0	0	0	0	0	0	0	0	0	0	0	0	0	0	0	0	0	0	0	0	0	0	0	0	0	0	0	0	0	0	0
1	.	0	0	0	.	0	0	0	.	0	0	0	.	0	0	0	.	0	0	0	.	0	0	0	.	0	0	0	.	0	0	0	.	1	0	0	.	0	1	0	.	0	1	0	.	0	0	0	.
1	.	.	.	0	.	.	.	0	.	.	.	0	.	.	.	0	.	.	.	0	.	.	.	0	.	.	.	0	.	.	.	0	.	.	.	0	.	.	.	0	.	.	.	0	.	.	.	0	.
0	0	0	0	1	1	0	0	0	0	0	0	0	0	0	0	0	0	0	0	0	0	0	0	0	0	0	0	0	0	0	0	0	0	0	0	0	0	0	0	0	0	0	0	0	0	0	0	0	0
0	0	0	0	0	0	0	0	0	0	0	0	0	0	0	0	0	0	0	0	0	0	0	0	0	0	0	0	0	0	0	0	0	0	0	1	0	0	0	0	0	0	0	0	0	0	0	0	0	0
0	.	.	.	0	.	.	.	0	.	.	.	0	.	.	.	0	.	.	.	0	.	.	.	0	.	.	.	0	.	.	.	0	.	.	.	0	.	.	.	1	.	.	.	0	.	.	.	0	.
0	1	1	1	0	0	0	0	0	0	0	0	0	0	0	0	0	0	0	0	0	0	0	0	0	0	0	0	0	0	0	0	0	0	0	0	0	0	0	0	0	0	0	0	0	0	0	0	0	0
0	.	0	0	1	.	0	0	0	.	0	0	0	.	0	0	0	.	0	0	0	.	0	0	0	.	0	0	0	.	0	0	0	.	0	0	0	.	0	0	0	.	0	0	0	.	0	0	0	.
0	0	0	0	0	0	0	0	0	0	0	0	0	0	0	0	0	0	0	0	1	1	0	0	0	0	0	0	0	0	0	0	0	0	0	0	0	0	0	0	0	0	0	0	0	0	0	0	0	0
1	1	0	0	1	1	1	1	0	0	0	0	0	0	0	0	0	1	0	0	0	0	0	0	0	0	0	0	0	0	0	0	0	0	0	0	0	0	0	0	0	0	0	0	0	0	0	0	0	1
0	0	0	0	0	0	0	0	1	0	0	0	0	1	1	0	0	0	1	0	1	0	0	0	0	0	0	0	0	1	0	0	0	1	1	1	0	0	0	0	1	1	1	0	0	1	0	0	1	0
0	0	0	0	0	0	0	0	0	0	0	0	0	0	0	0	0	0	0	0	0	0	0	0	0	0	0	0	0	0	0	0	0	0	0	0	0	0	1	1	0	0	0	0	0	0	0	0	0	0
0	1	0	0	0	0	1	0	1	0	0	0	1	0	0	0	0	1	0	0	1	0	0	0	0	0	0	1	0	0	0	1	1	0	0	0	0	1	0	1	0	1	0	0	0	1	0	0	0	0
1	0	0	0	0	0	0	0	0	0	0	0	0	0	0	0	0	0	0	0	0	0	0	0	0	0	0	0	0	0	0	0	0	0	0	0	0	0	0	0	0	0	0	0	0	0	0	0	0	0
1	0	0	0	0	1	1	1	0	0	0	0	0	0	0	0	0	0	0	0	0	0	0	0	0	0	0	0	0	0	0	0	0	0	0	0	0	0	0	0	0	0	0	0	0	0	0	0	0	0
.	.	.	0	.	.	.	1	.	.	.	0	.	.	.	0	.	.	.	0	.	.	.	0	.	.	.	0	.	.	.	0	.	.	.	0	.	.	.	0	.	.	.	0	.	.	.	0	.	.
0	0	0	0	0	0	0	0	0	0	0	0	0	0	0	0	0	0	0	0	0	0	0	0	0	0	0	0	0	0	0	0	0	0	0	0	0	0	0	0	0	0	0	0	0	0	0	0	0	0
1	1	.	.	0	0	.	.	0	0	.	.	0	0	.	.	0	0	.	.	0	0	.	.	0	0	.	.	0	0	.	.	0	0	.	.	0	0	.	.	0	0	.	.	0	0	.	.	0	0
0	0	0	0	1	1	1	1	0	0	0	0	0	0	0	0	0	0	0	0	0	0	0	0	0	0	0	0	0	0	0	0	0	0	0	0	0	0	0	0	0	0	0	0	0	0	0	0	0	0
1	0	0	0	0	1	0	0	0	0	0	0	0	0	0	0	0	1	0	0	0	0	0	0	0	0	0	0	0	0	0	0	0	0	1	0	0	0	0	0	0	0	0	0	0	0	0	0	0	0
1	0	0	.	0	0	0	.	0	0	0	.	0	0	0	.	0	0	0	.	0	0	0	.	0	0	0	.	0	0	0	.	0	1	0	.	0	0	0	.	0	0	0	.	0	0	0	.	0	0
0	0	0	0	0	0	0	0	0	0	0	0	0	0	0	0	0	0	0	0	0	0	0	0	0	0	0	0	0	0	0	0	1	0	0	0	0	0	0	0	0	0	0	0	0	0	0	0	0	0
0	0	0	0	0	0	0	0	0	0	0	0	0	0	0	0	0	0	0	0	0	0	0	0	0	0	0	0	0	0	0	0	0	0	0	0	1	1	1	1	0	0	0	0	0	0	0	0	0	0
1	1	1	1	0	0	0	0	0	0	0	0	0	0	0	0	0	0	0	0	0	0	0	0	0	0	0	0	0	0	0	0	0	0	0	1	0	0	0	0	0	0	0	0	0	0	0	0	0	0
0	0	0	0	0	0	0	0	0	0	0	0	0	0	0	0	0	0	0	0	0	0	0	0	0	0	0	0	0	0	0	0	0	0	0	0	1	0	0	0	0	0	0	0	0	0	0	0	0	0
0	1	0	.	0	0	0	.	0	0	0	.	0	0	0	.	0	0	0	.	0	0	0	.	0	0	0	.	0	0	0	.	0	0	0	.	0	0	0	.	0	0	0	.	0	0	0	.	0	0
0	0	0	0	0	0	0	0	0	0	0	0	0	0	0	0	0	0	0	0	0	0	0	0	0	0	0	0	0	0	0	0	1	1	1	1	0	0	0	0	0	0	0	0	0	0	0	0	0	0
0	0	0	0	0	0	0	0	1	1	0	0	0	0	0	0	0	0	0	0	0	0	0	0	0	0	0	0	0	0	0	0	0	0	0	0	0	0	0	0	0	0	1	1	0	0	0	0	0	0
0	0	0	0	0	0	0	1	0	1	0	0	0	0	0	0	0	0	0	0	0	0	0	0	0	0	0	0	0	0	0	0	0	1	1	1	0	0	0	0	0	0	0	0	0	0	0	0	0	0
.	0	0	1	.	0	0	0	.	0	1	0	.	0	0	0	.	0	0	0	.	1	1	0	.	0	1	0	.	0	1	1	.	0	0	0	.	0	0	0	.	0	0	0	.	0	0	0	.	0
1	1	1	1	0	0	0	0	0	0	0	0	0	0	0	0	0	0	0	0	0	0	0	0	0	0	0	0	0	0	0	0	0	0	0	0	0	0	0	0	0	0	0	0	0	0	0	0	0	0
1	1	0	0	0	0	0	0	0	1	1	1	0	1	1	1	0	0	1	1	0	0	1	1	0	0	1	1	0	0	1	1	0	0	0	0	0	0	0	0	0	0	0	0	0	0	0	0	0	0
0	0	0	0	0	0	0	0	0	0	0	0	0	0	0	0	0	0	0	0	0	0	0	0	0	0	0	0	0	0	0	0	1	0	0	0	0	0	0	0	0	0	0	0	0	0	0	0	0	0
.	.	1	.	.	.	0	.	.	.	0	.	.	.	0	.	.	.	0	.	.	.	0	.	.	.	0	.	.	.	0	.	.	.	0	.	.	.	0	.	.	.	0	.	.	.	0	.	.	.
0	0	0	0	0	0	0	0	0	0	0	0	0	0	0	0	0	0	0	0	0	0	0	0	0	0	0	0	0	0	1	1	0	0	0	0	0	0	0	0	0	0	0	0	0	0	0	0	1	0
0	0	1	1	0	0	0	0	0	0	0	0	0	0	0	0	0	0	0	0	0	0	0	0	0	0	0	0	0	0	0	0	0	0	0	0	0	0	0	0	0	0	0	0	0	0	0	0	0	0
1	1	1	1	0	0	0	0	0	0	0	0	0	0	0	0	0	0	0	0	0	0	0	0	0	0	0	0	0	0	0	0	0	0	0	0	0	0	0	0	0	0	0	0	0	0	0	0	0	0
0	0	.	.	0	0	.	.	0	0	.	.	0	0	.	.	0	0	.	.	0	0	.	.	0	0	.	.	0	0	.	.	0	0	.	.	0	0	.	.	0	0	.	.	0	0	.	.	0	0
0	0	0	0	0	0	0	0	0	0	0	0	0	0	0	0	0	0	0	0	0	0	0	0	0	0	0	0	1	0	0	0	0	0	0	0	0	0	0	0	0	0	0	0	0	0	0	0	0	0
0	0	0	0	0	0	0	0	0	0	0	0	0	0	0	0	0	0	0	0	0	0	0	0	0	0	0	0	0	0	0	0	0	0	0	0	0	1	1	1	0	0	0	0	0	0	0	0	0	0
0	0	0	0	0	0	1	1	0	0	0	0	0	0	0	0	0	0	0	0	0	0	0	0	0	0	0	0	0	0	0	0	0	0	0	0	0	0	0	0	0	0	0	0	0	0	0	0	1	1
.	.	.	0	.	.	.	1	.	.	.	0	.	.	.	0	.	.	.	0	.	.	.	0	.	.	.	0	.	.	.	0	.	.	.	0	.	.	.	0	.	.	.	0	.	.	.	0	.	.
0	0	0	0	0	0	0	1	0	0	0	0	0	0	0	0	0	0	1	0	0	0	0	0	0	0	0	0	0	0	0	0	0	0	0	0	0	0	0	0	0	0	0	0	1	1	0	0	0	0
1	1	0	1	0	0	0	0	0	0	0	0	0	0	0	0	0	0	0	0	0	0	0	0	0	0	0	0	0	0	0	0	0	0	0	0	0	0	0	0	0	0	0	0	0	0	0	0	0	0
0	.	0	.	0	.	0	.	0	.	0	.	0	.	0	.	0	.	0	.	0	.	0	.	0	.	0	.	0	.	0	.	1	.	0	.	0	.	0	.	0	.	0	.	0	.	0	.	0	.
0	0	0	0	0	0	1	1	0	0	0	0	0	1	0	0	0	0	0	0	0	0	0	0	0	0	0	0	0	0	0	0	0	0	0	0	0	0	0	0	0	0	0	0	0	0	0	0	0	0
0	0	0	0	0	0	0	0	0	0	0	0	0	0	0	0	0	0	0	0	0	0	0	0	0	0	0	0	0	0	0	0	0	0	0	0	0	0	0	1	0	0	1	0	0	0	0	0	0	0
.	1	.	0	.	0	.	1	.	0	.	0	.	0	.	0	.	0	.	0	.	0	.	0	.	0	.	0	.	0	.	0	.	0	.	0	.	0	.	0	.	0	.	0	.	0	.	0	.	0
.	.	0	0	.	.	0	0	.	.	0	0	.	.	0	0	.	.	0	0	.	.	0	0	.	.	0	0	.	.	0	0	.	.	0	0	.	.	0	0	.	.	0	0	.	.	0	0	.	.
.	1	.	.	.	0	.	.	.	0	.	.	.	0	.	.	.	0	.	.	.	0	.	.	.	0	.	.	.	0	.	.	.	0	.	.	.	0	.	.	.	0	.	.	.	0	.	.	.	0
0	0	0	0	0	0	0	0	0	0	0	0	0	0	0	0	0	0	0	0	0	0	0	0	0	0	0	0	0	0	0	0	0	0	0	1	0	0	0	0	0	0	0	0	0	0	0	0	0	0
0	0	0	0	0	0	0	0	0	0	0	0	0	0	0	0	0	0	0	0	0	0	0	0	0	0	0	0	0	0	0	0	0	0	0	0	0	1	1	1	1	0	0	0	0	0	0	0	0	0
1	0	0	0	0	0	0	0	0	0	0	0	0	0	0	0	0	0	0	0	0	0	0	0	0	0	0	0	0	0	0	0	0	1	1	1	0	0	0	0	0	0	0	0	0	0	0	0	0	0
0	0	0	0	0	0	0	0	0	0	0	0	0	0	0	0	0	0	0	0	0	0	0	0	0	0	0	0	0	0	0	0	0	0	0	0	0	0	0	0	0	0	0	0	0	0	0	0	0	0
.	0	1	1	.	1	0	0	.	0	0	0	.	0	0	0	.	0	0	0	.	0	0	0	.	0	0	0	.	0	0	0	.	0	0	0	.	0	0	0	.	0	0	0	.	0	0	0	.	0
0	0	0	0	0	1	0	0	1	0	0	0	0	0	0	0	0	0	0	0	0	0	0	0	0	0	0	0	0	0	0	0	0	0	0	0	0	0	0	0	0	0	0	0	0	0	0	0	0	0
0	0	0	0	0	0	0	0	0	0	0	0	0	0	0	0	0	0	0	0	0	0	0	0	0	0	0	0	0	0	0	0	0	0	0	0	0	1	1	0	0	1	1	1	0	0	0	0	0	0
.	0	0	0	.	0	0	0	.	0	0	0	.	0	0	0	.	0	0	0	.	0	0	0	.	0	0	0	.	0	0	0	.	0	1	0	.	1	0	0	.	0	0	1	.	0	1	0	.	0
0	0	0	0	0	0	0	0	0	0	0	0	0	0	0	0	0	0	0	0	0	0	0	0	0	0	0	0	0	0	0	0	0	0	0	0	0	0	0	0	0	0	0	0	0	0	0	0	0	0
1	0	0	0	0	0	1	0	1	0	0	0	1	0	0	0	1	0	0	0	1	0	0	0	1	0	0	0	0	0	0	0	0	0	0	1	0	1	0	0	0	1	0	0	1	0	0	0	1	0
0	1	1	1	1	1	1	1	0	0	0	0	0	0	0	0	1	0	0	0	1	0	0	0	1	0	0	0	1	0	0	0	1	0	0	0	1	0	0	0	0	0	1	0	0	1	0	0	1	1
0	.	0	.	0	.	0	.	0	.	0	.	0	.	0	.	0	.	0	.	0	.	0	.	0	.	0	.	0	.	0	.	0	.	0	.	0	.	0	.	0	.	0	.	0	.	0	.	0	.
0	0	0	0	0	0	0	0	0	0	0	0	0	0	0	0	0	0	0	0	0	0	0	0	0	0	0	0	0	0	0	0	0	0	0	0	0	0	0	0	0	0	0	0	0	0	0	0	0	0
.	1	.	.	.	1	.	.	.	0	.	.	.	0	.	.	.	0	.	.	.	0	.	.	.	0	.	.	.	0	.	.	.	0	.	.	.	0	.	.	.	0	.	.	.	0	.	.	.	0
0	.	0	0	0	.	0	0	1	.	0	0	0	.	0	0	0	.	0	0	0	.	0	0	1	.	0	0	0	.	0	0	0	.	1	1	0	.	0	0	0	.	0	0	0	.	0	0	0	.
0	0	0	0	0	0	0	0	0	0	0	0	0	0	0	0	0	0	0	0	0	0	0	0	0	0	0	0	0	0	0	0	0	0	0	0	0	0	0	0	0	0	0	0	0	0	0	0	0	0
.	.	.	.	.	.	.	.	.	.	.	.	.	.	.	.	.	.	.	.	.	.	.	.	.	.	.	.	.	.	.	.	.	.	.	.	.	.	.	.	.	.	.	.	.	.	.	.	.	.
0	0	0	0	0	0	0	0	0	0	0	0	0	0	0	0	0	0	0	0	0	0	0	0	0	0	0	0	0	0	0	0	0	0	0	0	0	0	0	0	0	0	0	0	0	0	0	0	0	0
0	1	0	0	0	1	0	0	0	0	0	0	0	1	0	0	0	0	1	0	0	0	0	0	0	0	0	0	0	0	0	0	0	0	0	0	0	0	0	0	0	0	0	0	0	0	0	0	0	0
0	.	0	0	0	.	0	0	0	.	0	0	0	.	0	0	0	.	0	0	0	.	0	0	0	.	0	0	0	.	0	0	0	.	1	1	0	.	0	0	0	.	0	0	0	.	0	0	0	.
1	0	0	1	0	1	1	1	0	0	0	0	0	0	0	0	0	0	0	0	0	0	0	0	0	0	0	0	0	0	0	0	0	0	0	0	0	0	0	0	0	0	0	0	0	0	0	0	0	0
0	0	0	0	1	1	1	1	0	0	0	0	0	0	0	0	0	0	0	0	0	0	0	0	0	0	0	0	0	0	0	0	0	0	0	0	0	0	0	0	0	0	0	0	0	0	0	0	0	0
0	0	0	0	0	0	0	0	0	0	0	0	0	0	0	0	0	0	0	0	0	0	0	0	0	0	0	0	0	0	0	0	1	0	0	0	0	1	0	0	0	0	0	0	0	0	0	0	0	0
0	0	0	0	0	0	0	0	0	0	0	0	0	0	0	0	0	0	0	0	0	0	0	0	0	0	0	0	0	0	0	0	0	0	0	0	0	0	0	0	0	0	0	0	0	0	0	0	0	0
0	0	0	0	0	0	0	1	0	0	0	0	0	0	0	0	0	0	0	0	0	0	0	0	0	0	0	0	0	0	0	0	0	0	0	0	0	0	0	0	0	0	0	0	0	0	0	0	0	0
.	.	0	0	.	.	0	0	.	.	0	0	.	.	0	0	.	.	0	0	.	.	0	0	.	.	0	0	.	.	0	0	.	.	0	0	.	.	0	0	.	.	0	0	.	.	0	0	.	.
1	0	0	0	0	0	0	0	0	0	0	0	0	0	0	0	0	0	0	0	0	0	0	0	0	0	0	0	0	0	0	0	0	0	0	0	0	0	0	0	0	0	0	0	0	0	0	0	0	0
0	0	0	0	0	0	0	0	0	1	0	0	0	0	0	0	0	0	0	0	0	0	0	0	0	0	0	0	0	0	0	0	1	0	0	0	0	0	0	0	0	0	0	0	0	0	1	1	0	0
0	0	0	0	0	0	0	0	0	0	0	0	0	0	0	0	0	0	0	0	0	0	0	0	0	0	0	0	0	0	0	0	0	0	0	0	1	1	1	1	0	0	0	0	0	0	0	0	0	0
0	0	0	0	0	0	0	0	0	0	0	0	0	0	0	0	0	0	0	0	0	0	0	0	0	0	0	0	0	0	0	0	0	0	0	0	0	0	0	0	0	0	0	0	0	0	0	0	0	0
1	0	0	.	1	0	0	.	1	0	0	.	1	0	0	.	1	0	0	.	1	0	0	.	1	0	0	.	1	0	0	.	0	1	0	.	0	0	1	.	1	0	0	.	1	0	0	.	1	0
0	0	0	0	0	0	0	0	0	0	0	0	0	0	0	0	0	0	0	0	0	0	0	0	0	0	0	0	0	0	0	0	0	0	0	0	1	1	1	1	0	0	0	0	0	0	0	0	0	0
1	0	0	0	0	0	0	0	0	0	0	0	0	0	0	0	0	0	0	0	0	0	0	0	0	0	0	0	0	0	0	0	0	0	0	0	0	0	0	0	0	0	0	0	0	0	0	0	0	0
0	0	0	0	0	0	0	0	0	0	0	0	1	1	0	0	0	0	0	0	0	0	0	0	0	0	0	0	0	0	0	0	0	0	0	0	0	0	0	0	0	0	0	0	0	0	0	0	0	0
0	0	0	1	0	1	1	0	0	0	0	0	0	0	0	0	0	0	0	0	0	0	0	0	0	0	0	0	0	0	0	0	0	0	0	0	0	0	0	0	0	0	0	0	0	0	0	0	0	0
1	1	0	0	0	0	0	0	0	0	0	0	0	0	0	0	0	0	0	0	0	0	0	0	0	0	0	0	0	0	0	0	0	0	0	0	0	0	0	0	0	0	0	0	0	0	0	0	1	1
.	.	.	.	.	.	.	.	.	.	.	.	.	.	.	.	.	.	.	.	.	.	.	.	.	.	.	.	.	.	.	.	.	.	.	.	.	.	.	.	.	.	.	.	.	.	.	.	.	.
0	0	0	0	0	0	0	0	0	0	0	0	0	0	0	0	0	0	0	0	0	0	0	0	0	0	0	0	0	0	0	0	0	0	0	0	0	0	0	0	0	0	0	0	0	0	0	0	0	0
0	0	0	0	0	0	0	0	0	0	0	0	0	0	0	0	0	0	0	0	0	0	0	0	0	0	0	0	0	0	0	0	0	0	0	0	0	0	1	1	0	0	0	0	0	0	0	0	0	0
0	0	0	0	0	0	0	0	0	0	0	0	0	0	0	0	0	0	0	0	0	0	0	0	0	0	0	0	0	0	0	0	0	1	0	0	0	0	0	0	0	1	1	1	0	1	1	0	0	0
0	0	0	0	0	0	0	0	0	0	0	0	0	0	0	0	0	0	0	0	0	0	0	0	0	0	0	0	0	0	0	0	0	0	0	0	0	0	0	0	0	0	0	0	0	0	0	0	0	0
1	0	0	0	0	0	0	0	0	0	0	0	0	0	0	0	0	0	0	0	0	0	0	0	0	0	0	0	0	0	0	0	0	0	0	0	0	0	1	1	0	0	0	0	0	1	0	0	0	0
.	0	0	0	.	0	0	0	.	0	0	0	.	0	0	0	.	1	0	0	.	0	0	0	.	0	0	0	.	1	0	0	.	0	0	0	.	0	0	0	.	1	0	0	.	0	0	0	.	0
0	1	0	0	1	0	0	0	0	0	0	0	0	0	0	0	0	0	0	0	0	0	0	0	0	0	0	0	0	0	0	0	0	0	1	0	0	0	0	0	1	0	0	0	0	0	0	0	0	0
0	.	.	0	0	.	.	0	0	.	.	0	0	.	.	0	0	.	.	0	0	.	.	0	0	.	.	0	0	.	.	0	0	.	.	0	0	.	.	0	0	.	.	0	0	.	.	0	0	.
0	0	0	0	0	0	0	0	0	0	0	0	0	0	0	0	0	0	0	0	0	0	0	0	0	0	0	0	0	0	0	0	0	0	0	0	0	0	0	0	0	0	0	0	0	0	0	0	0	0
0	1	0	0	0	0	0	0	0	0	0	0	0	0	0	0	0	0	0	0	0	0	0	0	0	0	0	0	0	0	0	0	0	0	1	1	0	0	0	0	0	0	0	0	0	0	0	0	1	1
0	1	0	0	0	0	0	0	0	0	0	0	0	0	0	0	0	0	0	0	0	0	0	0	0	1	0	0	0	0	0	0	0	0	0	1	0	0	0	0	0	0	0	0	0	0	0	0	0	0
0	0	0	0	0	0	0	0	0	0	0	0	0	0	0	0	0	0	0	0	0	0	0	0	0	0	0	0	0	0	0	0	0	0	0	0	0	0	0	0	0	0	0	0	0	0	0	0	0	0
0	0	0	0	0	0	0	1	0	0	0	0	0	0	0	0	0	0	0	0	0	0	0	0	0	0	0	0	0	0	0	0	0	0	0	0	0	0	0	0	0	0	0	0	0	0	0	0	0	0
1	1	1	1	0	0	0	0	0	0	0	0	0	0	0	0	0	0	0	0	0	0	0	0	0	0	0	0	0	0	0	0	0	0	0	0	0	0	0	0	0	0	0	0	0	0	0	0	0	0
0	0	0	0	0	0	0	0	0	0	0	0	0	0	0	0	0	0	0	0	0	0	0	0	0	0	0	0	0	0	0	0	0	0	0	0	0	0	1	1	0	0	0	0	0	0	0	0	1	1
0	0	0	0	0	0	0	1	0	0	0	0	0	0	0	0	0	0	0	0	0	0	0	0	0	0	0	0	0	0	0	0	0	0	0	0	0	0	0	0	0	0	0	0	0	0	0	0	0	0
1	0	1	0	0	0	0	0	0	1	0	0	0	0	0	0	0	0	0	0	0	0	0	0	0	0	0	0	0	0	0	0	0	0	0	0	0	0	0	1	0	0	0	0	0	0	0	0	1	1
0	1	0	0	0	1	0	0	0	0	0	0	0	0	1	0	0	0	1	0	0	0	1	0	0	0	0	0	0	0	0	0	0	0	0	0	0	0	0	1	0	1	0	0	0	1	0	0	0	1
0	0	0	0	0	0	0	0	0	0	0	0	0	0	0	1	0	0	0	0	0	0	0	0	0	0	0	0	0	0	0	0	0	0	0	0	0	0	0	0	0	0	0	0	0	0	0	0	0	0
1	0	0	0	0	0	0	0	0	0	0	0	0	0	0	0	0	0	0	0	0	0	0	0	0	0	0	0	0	0	0	0	0	0	1	0	0	0	0	0	0	0	0	0	0	0	0	0	0	0
0	0	0	0	0	0	0	0	1	1	1	0	0	0	0	0	0	0	0	0	0	0	0	0	0	0	0	0	0	0	0	0	0	0	0	0	0	0	0	0	0	0	0	0	0	0	0	0	0	0
1	.	0	0	0	.	1	0	0	.	0	0	0	.	0	0	0	.	0	0	0	.	0	0	0	.	0	0	0	.	0	0	0	.	0	0	0	.	0	0	0	.	0	0	0	.	0	0	0	.
0	0	0	0	0	0	0	0	0	0	0	0	0	0	0	0	0	0	0	0	0	0	0	0	1	0	0	0	1	0	0	0	1	0	0	0	1	1	1	1	0	0	0	0	1	1	1	1	0	0
0	.	0	.	0	.	0	.	0	.	0	.	0	.	0	.	0	.	0	.	0	.	0	.	0	.	0	.	0	.	0	.	0	.	0	.	0	.	1	.	0	.	0	.	0	.	0	.	0	.
0	0	0	.	0	0	0	.	0	0	0	.	0	0	0	.	0	0	0	.	0	0	0	.	0	0	0	.	0	0	0	.	0	0	0	.	0	0	0	.	0	0	0	.	0	0	0	.	0	0
.	1	0	0	.	0	0	0	.	0	0	0	.	0	0	0	.	0	0	0	.	0	0	0	.	0	0	0	.	0	0	0	.	0	0	0	.	0	0	0	.	0	0	0	.	0	0	0	.	0
0	0	0	0	0	0	1	1	0	0	0	0	1	1	0	0	0	0	0	0	0	0	0	0	0	0	0	0	0	0	0	0	0	0	0	0	0	0	0	0	0	0	0	0	0	0	0	0	0	0
0	.	0	.	0	.	0	.	0	.	0	.	0	.	0	.	0	.	0	.	0	.	0	.	0	.	0	.	0	.	0	.	0	.	0	.	1	.	0	.	0	.	0	.	0	.	0	.	0	.
1	1	1	0	0	0	0	0	0	0	0	0	0	0	0	0	0	0	0	0	0	0	0	0	0	0	0	0	0	0	0	0	0	0	0	0	0	0	0	0	0	0	0	0	0	0	0	0	0	0
0	0	0	0	0	0	0	0	0	0	0	0	0	0	0	0	0	0	0	0	0	0	0	0	0	0	0	0	0	0	0	0	1	1	1	1	1	1	1	1	0	0	0	0	0	0	0	0	0	0
.	0	.	.	.	0	.	.	.	0	.	.	.	1	.	.	.	0	.	.	.	1	.	.	.	0	.	.	.	0	.	.	.	0	.	.	.	1	.	.	.	0	.	.	.	0	.	.	.	0
0	1	0	0	1	0	0	0	1	0	0	0	1	0	0	0	1	0	0	0	1	0	0	0	1	0	0	0	0	1	0	0	1	0	0	0	1	0	0	0	1	0	0	0	1	0	0	0	1	0
0	1	.	1	0	1	.	0	0	0	.	0	0	0	.	0	0	0	.	0	0	0	.	0	0	0	.	0	0	0	.	0	0	0	.	0	0	0	.	0	0	0	.	0	0	0	.	0	0	0
1	1	0	0	0	1	1	1	0	0	0	0	0	1	1	0	0	0	0	0	0	0	0	0	0	0	0	0	0	0	0	0	0	0	0	0	0	0	0	0	0	0	0	0	0	0	0	0	0	0
0	0	0	1	0	0	0	0	0	0	0	0	0	0	0	0	0	0	0	0	0	0	0	0	0	0	0	0	0	0	0	0	0	0	0	0	0	0	0	0	0	0	0	0	0	0	0	0	0	0
0	0	0	0	0	0	0	0	0	0	0	0	0	0	0	0	0	0	0	0	0	0	0	0	0	0	0	0	0	0	0	0	0	0	0	0	0	0	0	0	0	0	0	0	0	0	0	0	0	0
0	0	0	0	0	0	0	0	0	0	0	0	0	0	0	0	0	0	0	0	0	0	0	0	0	0	0	0	0	0	0	0	0	0	0	0	0	0	0	0	0	0	0	0	0	0	0	0	0	0
0	0	0	0	0	0	0	1	0	0	0	0	0	0	0	0	0	0	0	0	0	0	0	0	0	0	0	0	0	0	0	0	0	0	0	0	0	0	0	0	0	0	0	0	0	0	0	0	0	0
0	0	0	0	0	0	0	0	1	0	0	0	0	0	0	0	0	0	0	0	0	0	0	0	0	0	0	0	0	0	0	0	0	0	1	0	0	0	1	1	0	0	0	0	0	0	0	0	0	0
0	0	0	0	0	0	0	0	0	0	0	0	1	0	0	0	0	0	0	0	0	0	0	0	0	0	0	0	0	0	0	0	0	0	0	0	0	0	0	0	0	0	0	0	0	0	0	0	0	1
1	0	.	.	0	0	.	.	1	1	.	.	0	0	.	.	0	0	.	.	0	0	.	.	0	0	.	.	0	0	.	.	0	0	.	.	0	0	.	.	0	0	.	.	0	0	.	.	0	0
.	.	0	.	.	.	0	.	.	.	0	.	.	.	0	.	.	.	0	.	.	.	0	.	.	.	0	.	.	.	0	.	.	.	0	.	.	.	0	.	.	.	0	.	.	.	0	.	.	.
0	0	0	0	0	0	0	0	0	0	0	0	0	0	0	0	0	0	0	0	0	0	0	0	0	0	0	1	0	0	0	0	0	0	0	0	0	0	0	0	0	0	0	0	0	0	0	0	0	0
0	0	0	0	0	0	0	0	1	1	0	0	0	0	0	0	0	0	0	0	0	0	0	0	0	0	0	0	0	0	0	0	0	0	1	1	0	0	0	0	0	0	0	0	0	0	0	0	0	0
0	0	0	0	0	0	0	0	0	0	0	0	0	0	0	0	0	0	0	0	0	0	0	0	0	0	0	0	0	0	0	0	0	0	0	0	0	0	0	0	0	0	0	0	0	0	0	0	0	0
0	0	0	0	0	0	1	1	0	0	0	0	0	0	0	0	0	0	0	0	0	0	0	0	0	0	0	0	0	0	0	0	0	0	0	0	0	0	0	0	0	0	0	0	0	0	0	0	0	0
0	0	0	0	0	0	0	0	0	0	0	0	0	0	0	0	0	0	0	0	0	0	0	0	0	0	0	0	0	0	0	0	0	0	0	0	0	0	0	0	0	0	0	0	0	0	0	0	0	0
.	.	.	1	.	.	.	1	.	.	.	0	.	.	.	0	.	.	.	0	.	.	.	0	.	.	.	0	.	.	.	0	.	.	.	0	.	.	.	0	.	.	.	0	.	.	.	0	.	.
0	1	1	1	0	0	0	0	0	0	0	0	0	0	0	0	0	0	0	0	0	0	0	0	0	0	0	0	0	0	0	0	0	0	0	0	0	0	0	0	0	0	0	0	0	0	0	0	0	0
1	1	1	1	0	0	0	0	0	0	0	0	0	0	0	0	0	0	0	0	0	0	0	0	0	0	0	0	0	0	0	0	0	0	0	0	0	0	0	0	0	0	0	0	0	0	0	0	0	0
0	0	0	0	0	0	0	0	0	0	0	0	0	0	0	0	0	0	0	0	0	0	0	0	0	0	0	0	0	0	0	0	0	0	0	0	0	0	0	0	0	0	0	0	0	0	0	0	0	0
0	1	1	1	0	1	0	0	0	0	0	0	0	0	0	0	0	0	0	0	0	0	0	0	0	0	0	0	0	0	0	0	0	0	0	0	0	0	0	0	0	0	0	0	0	0	0	0	0	0
0	1	1	1	1	1	1	1	0	0	0	0	0	0	0	0	0	0	0	0	0	0	0	0	0	0	0	0	0	0	0	0	0	0	0	0	0	0	0	0	0	0	0	0	0	0	0	0	0	0
0	1	1	1	1	1	1	1	0	0	0	0	0	0	0	0	0	0	0	0	0	0	0	0	0	0	0	0	0	0	0	0	0	0	0	0	0	0	0	0	0	0	0	0	0	0	0	0	0	0
1	1	1	1	0	0	0	0	0	0	0	0	0	0	0	0	0	0	0	0	0	0	0	0	0	0	0	0	0	0	0	0	0	0	0	0	0	0	0	0	0	0	0	0	0	0	0	0	0	0
0	1	1	0	0	0	0	1	0	0	0	0	0	0	0	0	0	0	0	0	0	0	0	0	0	0	0	0	0	0	0	0	0	0	0	0	0	0	0	0	0	0	0	0	0	0	0	0	0	0
1	1	1	1	1	1	1	1	0	0	0	0	0	0	0	0	0	0	0	0	0	0	0	0	0	0	0	0	0	0	0	0	0	0	0	0	0	0	0	0	0	0	0	0	0	0	0	0	0	0
0	0	0	0	1	1	1	1	0	0	0	0	0	0	0	0	0	0	0	0	0	0	0	0	0	0	0	0	0	0	0	0	0	0	0	0	0	0	0	0	0	0	0	0	0	0	0	0	0	0
0	0	0	0	0	0	1	1	0	0	0	0	0	0	0	0	0	0	0	0	0	0	0	0	0	0	0	0	0	0	0	0	0	0	0	0	0	0	0	0	0	0	0	0	0	0	0	0	0	0
.	0	0	0	.	0	0	0	.	0	0	0	.	0	0	0	.	0	0	0	.	0	0	0	.	0	0	0	.	0	0	0	.	1	0	0	.	0	0	0	.	0	0	0	.	0	0	0	.	0
0	0	1	.	1	0	0	.	0	0	0	.	0	0	0	.	0	0	0	.	0	0	0	.	0	0	0	.	0	0	0	.	0	0	0	.	0	0	0	.	0	0	0	.	0	0	0	.	0	0
0	0	0	0	0	1	1	1	0	0	0	0	0	0	0	0	0	0	0	0	0	0	0	0	0	0	0	0	0	0	0	0	0	0	0	0	0	0	0	0	0	0	0	0	0	0	0	0	1	0
.	.	0	1	.	.	0	0	.	.	0	0	.	.	0	0	.	.	0	0	.	.	0	0	.	.	0	0	.	.	0	0	.	.	0	0	.	.	0	0	.	.	0	0	.	.	0	0	.	.
0	0	0	0	0	0	0	0	0	0	0	0	0	0	0	0	0	0	0	0	0	0	0	0	0	0	0	0	0	0	0	0	0	0	0	0	0	0	1	1	0	0	0	0	0	0	0	0	0	0
0	0	0	0	0	1	1	1	0	0	0	0	1	0	0	0	0	0	0	0	0	0	0	0	0	0	0	0	0	0	0	0	0	0	0	0	0	0	0	0	0	0	0	0	0	0	0	0	0	0
0	0	0	1	0	0	0	0	0	0	0	0	0	0	0	0	0	0	0	0	0	0	1	0	0	0	0	0	0	0	0	0	1	1	0	0	0	0	0	0	0	0	0	0	0	0	0	0	0	0
1	1	1	1	0	0	1	0	0	0	0	0	0	0	0	0	0	0	0	0	0	0	0	0	0	0	0	0	0	0	0	0	0	0	0	0	0	0	0	0	0	0	0	0	0	0	0	0	0	0
.	0	1	.	.	0	1	.	.	0	0	.	.	0	0	.	.	0	0	.	.	0	0	.	.	0	0	.	.	0	0	.	.	1	0	.	.	0	0	.	.	0	0	.	.	0	0	.	.	1
1	1	0	0	0	0	1	1	0	0	0	0	0	0	0	0	0	0	0	0	0	0	0	0	0	0	0	0	0	0	0	0	0	0	0	0	0	0	0	0	0	0	0	0	0	0	0	0	0	0
0	0	0	0	0	0	1	1	0	0	0	0	0	0	0	0	0	0	0	0	0	0	0	0	0	0	0	0	0	0	0	0	0	0	0	0	0	0	0	0	0	0	0	0	0	0	0	0	0	0
0	1	0	0	0	0	0	0	0	0	0	0	0	0	0	0	0	0	0	0	0	0	0	0	0	0	0	0	0	0	0	0	0	1	0	0	0	0	0	0	0	0	0	0	0	0	0	0	0	0
.	.	.	.	.	.	.	.	.	.	.	.	.	.	.	.	.	.	.	.	.	.	.	.	.	.	.	.	.	.	.	.	.	.	.	.	.	.	.	.	.	.	.	.	.	.	.	.	.	.
0	0	0	0	0	0	0	0	0	0	0	0	0	0	0	0	0	0	0	0	0	0	0	0	0	0	0	0	0	0	0	0	0	1	0	0	0	0	1	1	0	0	0	0	0	0	0	0	0	0
0	0	0	.	0	0	0	.	0	0	0	.	0	1	0	.	0	0	0	.	0	0	0	.	0	0	0	.	0	0	0	.	1	0	0	.	0	0	0	.	0	0	0	.	0	0	0	.	0	0
0	0	1	0	0	0	0	0	0	0	0	0	1	1	0	0	0	0	0	0	0	0	0	0	0	0	0	0	0	0	0	0	0	0	0	0	1	0	0	0	0	0	0	0	0	0	0	0	0	0
0	0	0	1	0	0	0	0	1	0	0	0	0	0	0	0	0	1	0	0	0	1	0	0	0	0	0	0	0	0	0	0	0	0	0	0	0	0	0	0	0	0	0	0	0	0	0	0	0	0
.	.	.	.	.	.	.	.	.	.	.	.	.	.	.	.	.	.	.	.	.	.	.	.	.	.	.	.	.	.	.	.	.	.	.	.	.	.	.	.	.	.	.	.	.	.	.	.	.	.
.	.	.	.	.	.	.	.	.	.	.	.	.	.	.	.	.	.	.	.	.	.	.	.	.	.	.	.	.	.	.	.	.	.	.	.	.	.	.	.	.	.	.	.	.	.	.	.	.	.
.	.	.	.	.	.	.	.	.	.	.	.	.	.	.	.	.	.	.	.	.	.	.	.	.	.	.	.	.	.	.	.	.	.	.	.	.	.	.	.	.	.	.	.	.	.	.	.	.	.
.	.	.	.	.	.	.	.	.	.	.	.	.	.	.	.	.	.	.	.	.	.	.	.	.	.	.	.	.	.	.	.	.	.	.	.	.	.	.	.	.	.	.	.	.	.	.	.	.	.
0	0	0	0	0	0	0	0	0	0	0	0	0	0	0	0	0	0	0	0	0	0	0	0	0	0	0	0	0	0	0	0	0	0	0	0	0	0	0	0	0	0	0	0	0	0	0	0	0	0
0	0	0	0	0	0	1	1	0	0	0	0	0	1	0	0	0	1	0	0	0	0	0	0	0	0	0	0	1	0	0	0	0	0	0	0	0	0	0	0	0	0	0	0	0	0	0	0	0	0
0	.	0	0	0	.	0	0	0	.	0	0	0	.	0	0	0	.	0	0	0	.	0	0	0	.	0	0	0	.	0	0	0	.	0	0	0	.	0	0	0	.	0	0	0	.	0	0	0	.
0	0	0	0	0	0	0	0	0	0	0	0	0	0	0	0	0	0	0	0	0	0	0	0	0	0	0	0	0	0	0	0	0	0	0	0	0	0	0	0	0	0	0	0	0	0	0	0	1	1
0	1	0	0	0	0	1	0	1	0	0	0	0	1	0	0	0	1	0	0	1	0	0	0	0	0	0	1	0	1	0	0	0	1	0	0	1	0	0	0	0	1	0	0	0	0	1	0	0	1
0	0	0	0	0	0	0	0	0	0	0	0	0	0	0	0	0	0	0	0	0	0	0	0	0	0	0	0	0	0	0	0	0	0	0	0	0	0	0	0	0	0	1	1	0	0	0	0	0	0
0	0	0	.	0	0	0	.	0	0	0	.	0	0	0	.	0	0	0	.	0	0	0	.	0	0	0	.	0	0	0	.	0	0	0	.	0	0	0	.	0	0	0	.	0	0	0	.	1	0
0	0	0	0	0	0	0	0	0	0	0	0	0	0	0	0	0	0	0	0	0	0	0	0	0	0	0	0	0	0	0	0	1	0	0	0	0	0	1	1	0	0	0	0	0	0	0	0	0	0
.	0	0	0	.	0	0	0	.	0	0	0	.	0	0	0	.	0	0	0	.	0	0	0	.	0	0	0	.	0	0	0	.	1	1	1	.	0	0	0	.	0	0	0	.	0	0	0	.	0
0	0	.	.	0	0	.	.	0	0	.	.	0	0	.	.	0	0	.	.	0	0	.	.	0	0	.	.	0	0	.	.	0	1	.	.	0	0	.	.	0	0	.	.	0	0	.	.	0	0
0	0	0	0	0	0	1	1	0	0	0	0	0	0	0	0	0	0	0	0	0	0	0	0	0	0	0	0	0	0	0	0	0	0	0	0	0	0	0	0	1	1	0	0	0	0	0	0	0	0
0	0	0	0	0	0	1	0	0	0	0	0	0	0	0	0	0	0	0	0	0	0	0	0	0	0	0	0	0	0	0	0	0	0	0	0	0	0	0	0	0	0	0	0	0	0	0	0	0	0
.	0	0	0	.	0	0	0	.	0	0	0	.	1	1	1	.	0	0	0	.	0	0	0	.	0	0	0	.	1	1	1	.	0	0	0	.	0	0	0	.	0	0	0	.	0	0	0	.	0
.	0	0	.	.	0	0	.	.	0	0	.	.	0	0	.	.	0	0	.	.	0	0	.	.	0	0	.	.	0	0	.	.	0	0	.	.	0	0	.	.	0	0	.	.	0	0	.	.	0
0	0	0	0	1	1	1	1	0	0	0	0	0	0	0	0	0	0	0	0	0	0	0	0	0	0	0	0	0	0	0	0	0	0	0	0	0	0	0	0	0	0	0	0	0	0	0	0	0	0
.	0	1	.	.	1	0	.	.	0	0	.	.	0	0	.	.	0	0	.	.	0	0	.	.	0	0	.	.	0	0	.	.	0	0	.	.	0	0	.	.	0	0	.	.	0	0	.	.	0
1	1	0	0	0	0	0	0	0	0	0	0	0	0	0	0	0	0	0	0	0	0	0	0	0	0	0	0	0	0	0	0	1	1	0	0	0	0	0	0	0	0	0	0	0	0	0	0	1	1
0	0	0	0	0	0	0	1	0	0	0	0	0	0	0	0	0	0	0	0	0	0	0	0	0	0	0	0	0	0	0	0	0	0	0	0	0	0	0	0	0	0	0	0	0	0	0	0	0	0
0	.	.	0	0	.	.	1	0	.	.	0	0	.	.	0	0	.	.	0	0	.	.	0	0	.	.	0	0	.	.	0	0	.	.	0	0	.	.	0	0	.	.	0	0	.	.	0	0	.
1	0	.	0	0	1	.	0	0	0	.	0	0	0	.	0	0	0	.	0	0	0	.	0	0	0	.	0	0	0	.	0	0	0	.	0	0	0	.	0	0	0	.	0	0	0	.	0	0	0
0	0	0	0	0	0	0	0	0	0	0	0	0	0	0	1	0	0	0	0	0	0	0	0	0	0	0	0	0	1	0	0	0	0	0	0	0	0	0	0	0	0	0	0	0	0	0	0	0	0
.	0	1	0	.	0	1	0	.	0	0	1	.	0	0	1	.	0	1	0	.	0	0	1	.	0	0	1	.	0	0	0	.	0	1	0	.	0	1	0	.	0	1	0	.	0	0	0	.	0
0	0	0	0	0	0	0	0	0	0	0	0	1	1	1	1	0	0	0	0	0	0	0	0	0	0	0	0	0	0	0	0	0	0	0	0	0	0	0	0	0	0	0	0	0	0	0	0	0	0
1	1	1	1	1	1	1	1	0	0	0	0	0	0	0	0	0	0	0	0	0	0	0	0	0	0	0	0	0	0	0	0	0	0	0	0	0	0	0	0	0	0	0	0	0	0	0	0	1	0
0	.	0	0	0	.	0	0	1	.	0	0	0	.	0	0	0	.	0	0	0	.	0	0	0	.	0	0	0	.	0	0	0	.	0	0	0	.	0	0	0	.	0	0	0	.	0	0	0	.
0	0	0	0	0	0	0	0	1	0	0	0	0	0	0	0	0	0	0	0	0	0	0	0	0	0	0	0	0	0	0	0	0	1	0	0	0	0	1	1	0	0	0	0	0	0	0	0	0	0
0	0	0	0	0	0	0	1	0	0	0	0	0	0	0	0	0	0	0	0	0	0	0	0	0	0	0	0	0	0	0	0	0	0	0	0	0	0	0	0	0	0	0	0	0	0	1	0	0	0
0	.	.	.	1	.	.	.	0	.	.	.	0	.	.	.	0	.	.	.	0	.	.	.	0	.	.	.	0	.	.	.	0	.	.	.	0	.	.	.	0	.	.	.	0	.	.	.	0	.
0	0	1	0	0	0	0	0	0	0	0	0	0	0	0	0	0	0	0	1	1	1	0	0	0	0	0	0	0	0	0	0	0	0	0	0	0	0	0	0	0	0	0	0	0	0	0	0	0	0
0	0	1	0	1	1	0	1	0	0	0	0	0	0	0	0	0	0	0	0	0	0	0	0	0	0	0	0	0	0	0	0	0	0	0	0	0	0	0	0	0	0	0	0	0	0	0	0	0	0
0	0	0	0	0	0	0	1	0	0	0	0	0	0	0	0	0	0	0	0	0	0	0	0	0	0	0	0	0	0	0	0	0	0	0	0	0	0	0	0	0	0	0	0	0	0	0	0	0	0
1	0	0	0	0	0	0	0	0	0	0	0	0	0	0	0	0	0	0	0	0	0	0	0	0	0	0	0	0	0	0	0	0	0	0	0	0	0	0	0	0	0	0	0	0	0	0	0	0	0
.	0	0	.	.	0	1	.	.	0	0	.	.	0	0	.	.	0	0	.	.	1	0	.	.	0	0	.	.	0	0	.	.	0	0	.	.	0	0	.	.	0	0	.	.	0	0	.	.	0
0	0	.	.	0	0	.	.	0	0	.	.	0	0	.	.	0	0	.	.	0	0	.	.	0	0	.	.	0	0	.	.	0	0	.	.	0	0	.	.	0	0	.	.	0	0	.	.	0	0
0	0	0	0	0	0	0	0	0	0	0	0	0	0	0	0	0	0	0	0	0	0	0	0	0	0	0	0	0	0	0	0	0	0	0	0	1	1	1	1	0	0	0	0	0	0	0	0	0	0
0	0	0	0	0	0	0	0	0	0	0	0	0	0	0	0	0	0	0	0	0	0	0	0	0	0	0	0	0	0	0	0	0	0	0	0	0	0	0	0	0	0	0	0	0	0	0	0	0	0
0	1	.	0	0	0	.	1	0	0	.	0	0	0	.	0	0	0	.	0	0	0	.	0	0	0	.	0	0	0	.	0	0	0	.	0	0	0	.	0	0	0	.	0	0	0	.	0	0	0
0	0	0	0	0	1	1	1	0	0	0	0	0	0	0	0	0	0	0	0	0	0	0	0	0	0	0	0	0	0	0	0	0	0	0	0	0	0	0	0	0	0	0	0	0	0	0	0	0	0
1	0	0	0	0	0	0	0	0	0	0	0	0	0	0	0	0	0	0	0	0	0	0	0	0	0	0	0	0	0	0	0	0	0	0	0	0	0	0	0	0	0	0	0	0	0	0	0	0	0
0	0	0	0	0	0	0	0	0	0	0	0	0	0	0	0	0	0	0	0	0	0	0	0	0	0	0	0	0	0	0	0	0	0	0	0	0	0	0	0	0	0	0	0	0	0	0	0	0	0
0	0	0	0	0	0	0	0	0	0	0	0	0	0	0	0	0	0	0	0	0	0	0	0	0	0	0	0	0	0	0	0	0	0	0	0	0	0	0	0	0	0	0	0	0	0	0	0	0	0
.	.	0	0	.	.	0	0	.	.	0	0	.	.	0	0	.	.	0	0	.	.	0	0	.	.	0	0	.	.	0	0	.	.	1	1	.	.	0	0	.	.	0	0	.	.	0	0	.	.
0	0	.	.	0	0	.	.	0	0	.	.	0	0	.	.	0	0	.	.	0	0	.	.	0	0	.	.	0	0	.	.	0	0	.	.	0	0	.	.	0	0	.	.	0	0	.	.	1	0
0	.	.	.	0	.	.	.	0	.	.	.	0	.	.	.	0	.	.	.	0	.	.	.	0	.	.	.	0	.	.	.	1	.	.	.	1	.	.	.	0	.	.	.	0	.	.	.	0	.
0	1	0	0	0	0	1	0	0	0	0	0	0	1	0	0	1	0	0	0	0	0	0	0	0	0	0	0	0	1	0	0	0	0	0	0	0	0	0	0	0	0	0	0	0	0	0	0	0	0
0	0	0	0	0	0	0	0	0	0	0	0	0	0	0	0	0	0	0	0	0	0	0	0	0	0	0	0	0	0	0	0	1	1	1	1	0	0	0	0	0	0	0	0	0	0	0	0	0	0
1	1	1	1	1	1	0	0	0	0	0	0	1	0	1	1	0	0	1	0	0	0	0	0	0	0	0	0	0	0	0	0	0	0	0	0	0	0	0	0	0	0	0	0	0	0	0	0	1	0
1	0	0	0	0	1	1	1	0	0	0	0	0	0	0	0	0	0	0	0	0	0	0	0	0	0	0	0	0	0	0	0	0	0	0	0	0	0	0	0	0	0	0	0	0	0	0	0	0	0
0	0	0	0	0	0	0	0	0	0	0	0	0	0	0	0	0	0	0	0	0	0	0	0	0	0	0	0	0	0	0	0	0	0	0	0	0	0	0	0	0	0	0	0	0	0	0	0	0	0
.	0	.	.	.	0	.	.	.	0	.	.	.	1	.	.	.	0	.	.	.	0	.	.	.	0	.	.	.	0	.	.	.	0	.	.	.	0	.	.	.	0	.	.	.	0	.	.	.	0
0	0	0	0	0	0	0	1	0	0	0	0	0	0	0	0	0	0	0	0	0	0	0	0	0	0	0	0	0	0	0	0	0	0	0	0	0	0	1	0	0	0	0	0	0	0	0	0	0	0
0	0	0	0	0	0	0	0	0	0	0	0	0	0	0	0	0	0	0	0	0	0	0	0	0	0	0	0	0	0	0	0	0	1	0	0	0	0	0	0	0	0	0	0	0	0	0	0	0	0
0	0	0	.	0	0	0	.	1	0	0	.	0	0	0	.	0	0	0	.	0	0	0	.	0	0	0	.	1	0	0	.	0	0	0	.	0	0	0	.	0	0	0	.	0	0	0	.	0	0
0	0	.	0	0	0	.	0	0	0	.	0	0	0	.	0	0	0	.	0	0	0	.	0	0	0	.	0	0	0	.	0	0	0	.	0	0	0	.	0	1	0	.	0	0	1	.	0	0	0
0	0	1	1	0	0	0	0	0	0	0	0	0	0	0	0	0	0	0	0	0	0	0	0	0	0	0	0	0	0	0	0	0	0	0	0	0	0	0	0	0	0	0	0	0	0	0	0	0	0
0	0	0	0	0	0	0	0	0	0	0	0	0	0	0	0	0	0	0	0	0	0	0	0	0	0	0	0	0	0	0	0	0	0	0	0	0	0	0	0	0	0	0	0	0	0	0	0	1	1
1	0	0	0	0	0	0	0	0	0	0	0	0	0	0	0	0	0	0	0	0	0	0	0	0	0	0	0	0	0	0	0	0	0	1	1	0	0	0	0	0	0	0	0	0	0	0	0	0	0
1	0	.	0	1	0	.	0	0	0	.	0	0	0	.	0	0	0	.	0	0	0	.	0	0	0	.	0	0	0	.	0	0	0	.	1	0	0	.	0	0	0	.	0	0	0	.	0	0	0
.	.	1	.	.	.	0	.	.	.	0	.	.	.	0	.	.	.	0	.	.	.	0	.	.	.	0	.	.	.	0	.	.	.	0	.	.	.	0	.	.	.	0	.	.	.	0	.	.	.
.	.	0	1	.	.	0	0	.	.	0	0	.	.	0	0	.	.	0	0	.	.	1	0	.	.	0	0	.	.	0	0	.	.	0	0	.	.	0	0	.	.	0	1	.	.	0	0	.	.
1	0	.	1	1	0	.	1	0	0	.	1	0	1	.	0	0	1	.	0	0	0	.	1	0	1	.	0	0	0	.	1	0	0	.	1	0	1	.	0	1	0	.	0	0	1	.	1	0	0
0	0	0	0	0	0	0	1	0	0	0	0	0	0	0	0	0	0	0	0	0	0	0	0	0	0	0	0	0	0	0	0	0	0	0	0	0	0	0	0	0	0	0	0	0	0	0	0	0	0
1	.	0	0	0	.	0	0	0	.	0	0	0	.	0	0	0	.	0	0	1	.	0	0	0	.	0	0	0	.	0	0	0	.	0	0	0	.	0	0	0	.	0	0	0	.	0	0	0	.
1	1	1	1	1	1	1	1	0	0	0	0	0	0	0	0	0	0	0	0	0	0	0	0	0	0	0	0	0	0	0	0	0	0	0	0	0	0	0	0	0	0	0	0	0	0	0	0	0	0
.	.	.	0	.	.	.	0	.	.	.	0	.	.	.	0	.	.	.	0	.	.	.	0	.	.	.	0	.	.	.	0	.	.	.	0	.	.	.	0	.	.	.	0	.	.	.	1	.	.
0	.	.	0	0	.	.	0	0	.	.	0	0	.	.	0	0	.	.	0	0	.	.	0	0	.	.	0	0	.	.	0	0	.	.	0	0	.	.	0	0	.	.	0	0	.	.	0	1	.
0	1	.	.	0	0	.	.	0	0	.	.	0	0	.	.	0	0	.	.	0	0	.	.	0	0	.	.	0	0	.	.	0	0	.	.	0	0	.	.	0	0	.	.	0	0	.	.	0	0
.	0	.	.	.	0	.	.	.	0	.	.	.	0	.	.	.	0	.	.	.	0	.	.	.	0	.	.	.	0	.	.	.	0	.	.	.	0	.	.	.	0	.	.	.	0	.	.	.	1
0	0	0	0	1	1	1	1	0	0	0	0	0	0	0	0	0	0	0	0	0	0	0	0	0	0	0	0	0	0	0	0	0	0	0	0	0	0	0	0	0	0	0	0	0	0	0	0	0	0
1	1	0	0	0	0	0	0	0	0	0	0	0	0	0	0	0	0	0	0	0	0	0	0	0	0	0	0	0	0	0	0	0	0	1	0	0	0	0	0	0	0	0	0	0	0	0	0	0	0
0	0	0	1	1	1	1	1	1	1	1	1	0	0	0	0	0	0	0	0	0	0	0	0	0	0	0	0	0	0	0	0	1	0	0	1	0	0	0	0	0	0	0	0	0	0	0	0	0	0
0	0	0	0	0	0	0	1	0	0	0	0	0	0	0	0	0	0	0	0	0	1	0	0	0	0	0	0	0	0	0	0	0	0	0	0	0	0	0	0	0	0	0	0	0	0	0	0	0	0
0	.	0	0	1	.	1	1	0	.	0	0	0	.	0	0	0	.	0	0	0	.	0	0	0	.	0	0	0	.	0	0	0	.	0	0	0	.	0	0	0	.	0	0	0	.	0	0	0	.
0	0	0	0	0	0	0	0	0	0	0	0	1	0	0	0	0	0	0	0	0	0	0	0	0	0	0	0	0	0	0	0	0	0	0	1	0	0	0	0	0	0	0	0	0	0	0	0	0	0
0	0	1	1	0	0	0	0	0	0	0	0	0	0	0	0	0	0	0	0	0	0	0	0	0	0	0	0	0	0	0	0	1	1	0	0	0	0	0	0	0	0	0	0	0	0	0	0	0	0
1	0	0	.	1	1	0	.	1	0	0	.	1	0	0	.	0	1	0	.	1	0	0	.	0	1	0	.	0	1	0	.	0	0	1	.	0	0	1	.	0	0	1	.	0	0	1	.	0	0
0	1	0	.	0	1	0	.	1	0	0	.	0	0	0	.	0	0	0	.	0	0	0	.	0	0	0	.	0	0	0	.	0	0	0	.	0	0	1	.	0	0	0	.	0	0	0	.	0	0
1	1	0	0	0	0	1	1	0	0	0	0	0	0	0	0	0	0	0	0	0	0	0	0	0	0	0	0	0	0	0	0	0	0	0	0	0	0	0	0	0	0	0	0	0	0	0	0	0	0
1	.	.	0	0	.	.	0	0	.	.	0	0	.	.	0	0	.	.	1	0	.	.	0	0	.	.	0	0	.	.	0	0	.	.	0	0	.	.	0	0	.	.	0	0	.	.	0	0	.
.	.	.	0	.	.	.	0	.	.	.	0	.	.	.	0	.	.	.	0	.	.	.	0	.	.	.	0	.	.	.	0	.	.	.	0	.	.	.	1	.	.	.	0	.	.	.	0	.	.
1	1	1	1	0	0	0	0	0	0	0	0	0	0	0	0	0	0	0	0	0	0	0	0	0	0	0	0	0	0	0	0	0	0	0	0	0	0	0	0	0	0	0	0	1	0	0	0	0	0
0	0	0	0	0	0	0	0	0	0	0	0	0	0	0	0	0	0	0	0	0	0	0	0	0	0	0	0	0	0	0	0	0	0	0	0	0	0	0	0	0	0	0	0	0	0	0	0	0	0
0	0	0	0	0	0	0	0	0	0	0	0	0	0	0	0	0	0	0	0	0	0	0	0	0	0	0	0	0	0	0	0	0	0	1	1	0	0	0	0	0	0	0	0	0	0	0	0	0	0
0	0	0	0	0	0	0	0	0	0	0	0	0	0	0	0	0	0	0	0	0	0	0	0	0	0	0	0	0	0	0	0	0	0	0	1	0	0	1	0	0	0	0	0	0	0	0	0	0	0
0	0	0	1	0	0	1	0	0	0	0	0	0	0	0	0	0	0	0	0	0	0	0	1	0	0	0	0	0	0	0	0	0	0	1	0	0	0	0	0	0	0	0	0	0	0	0	0	0	0
.	0	.	0	.	0	.	0	.	0	.	0	.	0	.	0	.	0	.	0	.	0	.	0	.	0	.	0	.	0	.	0	.	0	.	0	.	0	.	0	.	0	.	0	.	0	.	0	.	0
1	0	0	0	0	0	0	1	1	0	0	0	1	0	0	0	1	0	0	0	1	0	0	0	1	0	0	0	1	0	0	0	1	0	0	0	0	0	0	1	0	1	0	0	1	0	0	0	1	0
.	0	0	.	.	0	0	.	.	0	0	.	.	0	0	.	.	0	0	.	.	0	0	.	.	0	0	.	.	0	0	.	.	0	0	.	.	0	0	.	.	0	0	.	.	0	0	.	.	0
0	0	0	.	0	0	0	.	0	0	0	.	0	0	0	.	0	0	0	.	0	0	0	.	0	0	0	.	0	0	0	.	0	0	0	.	0	0	0	.	0	0	0	.	0	0	0	.	1	1
1	0	0	0	0	0	0	0	0	0	0	0	0	0	0	0	0	0	0	0	0	0	0	0	0	0	0	0	0	0	0	0	0	1	0	0	0	0	1	1	0	0	0	0	0	0	0	0	0	0
0	1	0	0	0	0	0	0	0	0	0	0	0	0	0	0	0	0	0	0	0	0	0	0	0	0	0	0	0	0	0	0	0	0	0	0	0	0	0	0	0	0	0	0	0	1	1	1	0	0
0	0	0	0	0	0	0	0	0	0	0	0	0	0	0	0	0	0	0	0	0	0	0	0	0	0	0	0	0	0	0	1	0	0	0	0	0	0	0	0	0	0	0	0	0	0	0	0	0	0
0	1	.	.	0	0	.	.	0	0	.	.	0	0	.	.	0	0	.	.	1	0	.	.	0	0	.	.	0	0	.	.	0	0	.	.	0	0	.	.	0	0	.	.	0	0	.	.	0	0
.	.	.	.	.	.	.	.	.	.	.	.	.	.	.	.	.	.	.	.	.	.	.	.	.	.	.	.	.	.	.	.	.	.	.	.	.	.	.	.	.	.	.	.	.	.	.	.	.	.
1	1	1	1	0	0	0	0	0	0	0	0	0	0	0	0	0	0	0	0	0	0	0	0	0	0	0	0	0	0	0	0	0	0	0	0	0	0	0	0	0	0	0	0	0	0	0	0	0	0
1	0	0	.	0	1	1	.	0	0	0	.	0	0	0	.	0	0	0	.	0	0	0	.	0	0	0	.	0	0	0	.	0	0	0	.	0	0	0	.	0	0	0	.	0	0	0	.	0	0
1	1	.	.	0	0	.	.	0	0	.	.	0	0	.	.	0	0	.	.	0	0	.	.	0	0	.	.	0	0	.	.	0	0	.	.	0	0	.	.	0	0	.	.	0	0	.	.	0	0
0	1	1	1	0	0	1	0	0	0	0	0	0	0	0	0	0	0	0	0	0	0	0	0	0	0	0	0	0	0	0	0	0	0	0	0	0	0	1	0	0	0	0	0	0	0	0	0	0	0
0	1	0	.	0	1	0	.	1	0	0	.	0	0	0	.	0	0	0	.	0	0	0	.	0	0	0	.	0	0	0	.	0	0	0	.	0	0	0	.	0	0	0	.	0	0	0	.	0	0
.	1	.	.	.	1	.	.	.	0	.	.	.	0	.	.	.	0	.	.	.	0	.	.	.	0	.	.	.	0	.	.	.	0	.	.	.	0	.	.	.	0	.	.	.	0	.	.	.	0
.	.	.	0	.	.	.	0	.	.	.	0	.	.	.	0	.	.	.	0	.	.	.	0	.	.	.	0	.	.	.	0	.	.	.	0	.	.	.	1	.	.	.	0	.	.	.	0	.	.
0	0	0	0	0	0	0	0	0	0	0	0	0	0	0	0	0	0	0	0	0	0	0	0	0	0	0	0	0	0	0	0	0	0	0	0	0	0	0	0	0	0	0	0	0	0	0	0	0	0
1	.	.	.	0	.	.	.	0	.	.	.	0	.	.	.	0	.	.	.	0	.	.	.	0	.	.	.	0	.	.	.	0	.	.	.	1	.	.	.	0	.	.	.	0	.	.	.	0	.
0	.	.	.	0	.	.	.	0	.	.	.	0	.	.	.	0	.	.	.	0	.	.	.	0	.	.	.	0	.	.	.	0	.	.	.	0	.	.	.	0	.	.	.	0	.	.	.	0	.
1	1	1	1	0	0	0	0	0	0	0	0	0	0	0	0	0	0	0	0	0	0	0	0	0	0	0	0	0	0	0	0	0	0	0	0	0	0	0	0	0	0	0	0	0	0	0	0	0	0
.	0	1	.	.	0	0	.	.	0	0	.	.	0	0	.	.	0	0	.	.	0	0	.	.	0	0	.	.	0	0	.	.	0	0	.	.	0	0	.	.	0	0	.	.	0	0	.	.	0
0	0	0	0	0	0	0	0	0	0	0	0	0	0	0	0	0	0	0	0	0	0	0	0	0	0	0	0	0	0	0	0	0	0	0	0	1	1	1	1	0	0	0	0	0	0	0	0	0	0
.	0	.	0	.	0	.	0	.	0	.	0	.	0	.	0	.	0	.	0	.	0	.	0	.	0	.	0	.	0	.	0	.	0	.	0	.	0	.	0	.	0	.	0	.	0	.	0	.	1
.	.	0	0	.	.	0	0	.	.	0	0	.	.	0	0	.	.	0	0	.	.	0	0	.	.	0	0	.	.	0	0	.	.	0	0	.	.	0	1	.	.	0	0	.	.	0	0	.	.
1	1	0	0	0	0	1	1	0	0	0	0	0	0	0	0	0	0	0	0	0	0	0	0	0	0	0	0	0	0	0	0	0	0	0	0	0	0	0	0	0	0	0	0	0	0	0	0	0	0
0	0	0	0	0	0	0	0	0	0	0	0	0	0	0	0	0	0	0	0	0	0	0	0	0	0	0	0	0	0	0	0	0	0	0	0	0	0	0	0	0	0	0	0	0	0	0	0	0	0
1	0	0	0	0	1	1	1	0	0	0	0	0	0	0	0	0	0	0	0	0	0	0	0	0	0	0	0	0	0	0	0	0	0	0	0	0	0	0	0	0	0	0	0	0	0	0	0	0	0
0	0	0	0	0	0	1	1	0	0	0	0	0	0	0	0	1	1	0	0	0	0	0	0	0	0	0	0	0	0	0	0	0	0	0	0	0	0	0	0	0	0	0	0	0	0	0	0	0	0
0	0	0	0	0	0	0	0	0	0	0	0	0	0	0	0	0	0	0	0	0	0	0	0	0	0	0	0	0	0	0	0	0	0	0	0	0	0	0	0	0	0	0	0	0	0	0	0	0	0
0	0	0	0	0	0	1	1	0	0	0	0	0	0	0	0	0	0	0	0	1	0	0	0	0	0	0	0	0	0	0	0	0	0	0	0	0	0	0	0	0	0	0	0	0	0	0	0	1	0
0	0	0	0	0	0	0	0	0	0	0	0	0	0	0	0	0	0	0	0	0	0	0	0	0	0	0	0	0	0	0	0	0	0	0	0	0	0	0	0	0	0	0	0	0	0	0	0	0	0
.	.	0	.	.	.	0	.	.	.	0	.	.	.	0	.	.	.	0	.	.	.	0	.	.	.	0	.	.	.	0	.	.	.	0	.	.	.	1	.	.	.	0	.	.	.	0	.	.	.
0	0	0	1	0	1	0	0	0	0	1	0	0	0	1	0	0	1	0	0	0	0	0	1	0	0	1	0	0	0	0	1	0	1	0	0	1	0	0	0	1	0	0	0	1	0	0	0	0	0
1	1	0	0	0	0	0	0	0	0	0	0	0	0	0	0	0	0	0	0	0	0	0	0	0	0	0	0	0	0	0	0	0	0	0	0	0	0	0	0	0	0	0	0	0	0	0	0	0	0
0	0	0	0	0	0	0	0	0	0	0	0	0	0	0	0	0	0	0	0	0	0	0	0	0	0	0	0	0	0	0	0	0	0	0	0	0	0	0	0	0	0	0	0	0	0	0	0	0	0
1	0	0	0	0	0	0	0	0	0	0	0	0	0	0	0	0	0	0	0	0	0	0	0	0	0	0	0	0	0	0	0	0	0	0	0	0	0	0	0	0	0	0	0	0	0	0	0	0	0
0	1	1	1	0	0	0	0	0	0	0	0	0	0	0	0	0	0	0	0	0	0	0	0	0	0	0	0	0	0	0	0	0	0	0	0	0	0	0	0	0	0	0	0	0	0	0	0	0	0
1	1	1	1	0	0	0	0	0	0	0	0	0	0	0	0	0	0	0	0	0	0	0	0	0	0	0	0	0	0	0	0	0	0	0	0	0	0	0	0	0	0	0	0	0	0	0	0	0	0
1	.	.	.	1	.	.	.	0	.	.	.	0	.	.	.	0	.	.	.	0	.	.	.	0	.	.	.	0	.	.	.	0	.	.	.	0	.	.	.	0	.	.	.	0	.	.	.	0	.
.	0	.	.	.	0	.	.	.	0	.	.	.	0	.	.	.	0	.	.	.	0	.	.	.	0	.	.	.	0	.	.	.	1	.	.	.	1	.	.	.	0	.	.	.	0	.	.	.	0
.	1	.	.	.	0	.	.	.	0	.	.	.	0	.	.	.	0	.	.	.	0	.	.	.	0	.	.	.	0	.	.	.	0	.	.	.	0	.	.	.	0	.	.	.	0	.	.	.	0
0	0	0	0	0	0	0	0	0	0	0	0	0	0	0	0	0	0	0	0	0	0	0	0	0	0	0	0	0	0	0	0	0	0	0	0	0	0	0	0	0	0	0	0	0	0	0	0	0	0
0	0	0	0	0	0	1	1	0	0	0	0	0	0	0	0	0	0	0	0	0	0	0	0	0	0	0	0	0	0	0	0	0	0	0	0	0	0	0	0	0	0	0	0	0	0	0	0	0	0
1	1	1	1	1	1	1	1	0	0	0	0	0	0	0	0	0	0	0	0	0	0	0	0	0	0	0	0	0	0	0	0	0	0	0	0	0	0	0	0	0	0	0	0	0	0	0	0	0	0
.	0	0	.	.	0	0	.	.	0	0	.	.	0	0	.	.	0	0	.	.	0	0	.	.	0	0	.	.	0	0	.	.	0	0	.	.	0	0	.	.	0	0	.	.	0	0	.	.	0
1	0	0	0	0	0	0	0	0	1	0	0	0	0	0	0	0	0	1	1	0	0	0	0	0	0	0	0	0	0	0	0	0	0	0	0	0	0	0	0	0	0	0	0	0	0	0	0	0	0
1	0	0	0	0	0	0	0	0	0	0	0	0	0	0	0	0	0	0	0	0	0	0	0	0	0	0	0	0	0	0	0	0	0	0	0	0	0	0	0	0	0	0	0	0	0	0	0	0	0
0	0	0	0	0	0	0	0	0	0	0	0	0	0	1	1	0	0	0	0	0	0	0	0	0	0	0	0	0	0	0	0	0	0	0	0	0	0	0	0	0	0	0	0	0	0	0	0	0	0
0	0	0	0	1	1	1	1	0	0	0	0	0	0	0	0	0	0	0	0	0	0	0	0	0	0	0	0	0	0	0	0	0	0	0	0	0	0	0	0	0	0	0	0	0	0	0	0	0	0
0	0	1	1	1	1	0	0	0	0	0	0	0	0	0	0	0	0	0	0	0	0	0	0	0	0	0	0	0	0	0	0	0	0	0	0	0	0	0	0	0	0	0	0	0	0	0	0	0	0
1	0	0	0	0	0	0	0	0	0	0	0	0	0	0	0	0	0	0	0	0	0	0	0	0	0	0	0	0	0	0	0	0	0	0	0	0	0	0	0	0	0	0	0	0	0	0	0	0	1
1	0	0	0	0	0	0	1	1	0	0	0	1	0	0	0	1	0	0	0	1	0	0	0	0	1	0	0	1	0	0	0	0	1	0	0	0	1	0	0	1	0	0	0	1	0	0	0	0	0
0	1	.	.	0	1	.	.	0	0	.	.	0	0	.	.	0	0	.	.	0	0	.	.	0	0	.	.	0	0	.	.	0	0	.	.	0	0	.	.	0	0	.	.	0	0	.	.	1	0
0	0	0	0	0	0	0	0	0	0	0	0	0	0	0	0	0	0	0	0	0	0	0	0	0	0	0	0	0	0	0	0	0	0	1	1	0	0	0	0	0	1	0	0	0	0	0	0	0	0
0	0	0	0	0	0	0	0	0	0	0	0	0	0	0	0	0	0	0	0	1	1	1	1	0	0	0	0	0	0	0	0	0	0	0	0	0	0	0	0	0	0	0	0	0	0	0	0	0	0
0	0	0	0	0	0	0	0	0	0	0	0	1	1	0	0	0	0	0	0	0	0	0	0	0	0	0	0	0	0	0	0	0	0	0	0	1	1	0	0	0	0	0	0	0	0	0	0	1	0
0	0	0	0	0	0	0	0	0	0	0	0	0	0	0	0	0	0	0	0	0	0	0	0	0	0	0	0	0	0	0	0	0	0	0	0	0	0	0	0	0	0	0	0	0	0	0	0	0	0
0	0	0	0	0	0	0	0	0	0	0	0	0	0	0	0	0	0	0	0	0	0	0	0	0	0	0	0	0	0	0	0	1	1	1	1	0	0	0	0	0	0	0	0	0	0	0	0	0	0
0	0	0	0	0	0	0	0	0	0	0	0	0	0	0	0	0	0	0	0	0	0	0	0	0	0	0	0	0	0	0	0	0	0	0	0	0	0	0	0	0	0	0	0	0	0	0	0	0	0
0	0	0	0	0	1	1	1	0	0	0	0	0	0	0	0	0	0	0	0	0	0	0	0	0	0	0	0	0	0	0	0	0	0	0	0	0	0	0	0	0	0	0	0	0	0	0	0	1	0
1	0	0	0	0	0	1	0	0	1	0	0	0	0	1	0	1	0	0	0	0	1	0	0	0	0	1	0	0	0	0	0	1	0	0	0	0	1	0	0	0	0	0	0	1	0	1	0	0	0
.	0	.	.	.	0	.	.	.	0	.	.	.	0	.	.	.	0	.	.	.	0	.	.	.	0	.	.	.	0	.	.	.	0	.	.	.	0	.	.	.	0	.	.	.	0	.	.	.	0
0	0	0	0	0	0	1	1	0	1	0	0	0	0	0	0	0	0	0	0	0	0	0	0	0	0	0	0	0	0	0	0	0	0	0	0	0	0	0	0	0	0	0	0	0	0	0	0	0	0
1	0	0	0	0	1	1	1	0	0	0	0	0	0	0	0	0	0	0	0	0	0	0	0	0	0	0	0	0	0	0	0	0	0	0	0	0	0	0	0	0	0	0	0	0	0	0	0	0	1
0	.	0	0	1	.	0	0	0	.	0	0	0	.	0	0	0	.	0	0	0	.	0	0	0	.	0	0	0	.	0	0	0	.	0	0	0	.	0	0	0	.	0	0	0	.	0	0	0	.
0	0	0	0	0	0	0	0	0	0	0	0	0	0	0	0	0	0	0	0	0	0	0	0	0	0	0	0	0	0	0	0	0	0	0	0	0	0	0	0	0	0	0	0	0	0	0	0	0	0
0	0	0	0	0	0	0	0	0	0	0	0	0	0	0	0	0	0	0	0	0	0	0	0	0	0	0	0	0	0	0	0	1	1	1	1	0	0	0	0	0	0	0	0	0	0	0	0	0	0
0	0	0	0	0	0	0	0	0	0	0	0	0	0	0	0	0	0	0	0	0	0	0	0	0	1	0	0	0	0	0	0	0	0	1	0	0	0	0	0	0	0	0	1	0	0	0	0	0	0
0	0	0	0	0	0	0	0	0	0	0	0	0	0	0	0	0	0	0	0	0	0	0	0	0	0	0	0	0	0	0	0	0	1	0	0	0	0	0	0	1	0	1	1	0	0	0	0	0	0
1	1	1	1	0	0	0	0	0	0	0	0	0	0	0	0	0	0	0	0	0	0	0	0	0	0	0	0	0	0	0	0	0	0	0	0	0	0	0	0	0	0	0	0	0	0	0	0	0	0
.	0	.	.	.	0	.	.	.	0	.	.	.	1	.	.	.	1	.	.	.	0	.	.	.	0	.	.	.	0	.	.	.	0	.	.	.	0	.	.	.	0	.	.	.	0	.	.	.	0
.	0	0	0	.	0	0	0	.	0	0	0	.	0	0	0	.	0	0	0	.	0	0	0	.	0	0	0	.	1	1	1	.	1	1	1	.	0	0	0	.	0	0	0	.	0	0	0	.	0
1	0	0	0	0	0	0	0	0	0	0	0	0	0	0	0	0	0	0	0	0	0	0	0	0	0	0	0	0	0	0	0	0	0	0	0	0	0	0	0	0	0	0	0	0	0	0	0	0	0
1	1	1	1	0	0	0	0	0	0	0	0	0	0	0	0	0	0	0	0	0	0	0	0	0	0	0	0	0	0	0	0	0	0	0	0	0	0	0	0	0	0	0	0	0	0	0	0	0	0
0	1	0	.	0	0	0	.	1	0	0	.	0	0	1	.	0	0	0	.	0	0	0	.	0	0	0	.	0	0	0	.	0	0	0	.	0	0	0	.	0	0	0	.	0	0	0	.	0	0
0	0	0	0	0	0	0	0	0	0	0	0	0	0	0	0	0	0	0	0	0	0	0	0	0	0	0	0	0	0	0	0	0	0	0	0	0	0	0	0	0	0	0	0	0	0	0	0	0	0
0	0	0	0	0	0	0	0	1	0	0	0	0	0	0	0	0	0	0	0	0	0	0	0	0	0	0	0	0	1	1	1	1	1	0	0	0	0	0	0	0	0	0	0	0	0	0	0	0	0
0	0	0	0	0	0	0	0	0	0	0	0	0	0	0	0	0	0	0	0	0	0	0	0	0	0	0	1	0	0	0	0	1	0	0	0	0	1	0	0	0	0	1	1	0	0	0	0	0	0
0	1	0	0	0	0	1	1	0	0	0	0	1	0	0	0	0	0	0	0	0	0	0	0	0	0	0	0	0	0	0	0	0	0	0	0	0	0	0	0	0	0	0	0	0	0	0	0	0	0
0	0	0	0	0	0	0	0	0	0	0	0	0	0	0	0	0	0	0	0	0	0	0	0	0	0	0	0	1	0	0	0	1	0	0	0	0	1	1	1	0	0	0	0	0	0	0	0	0	0
0	0	0	0	0	0	0	0	0	0	0	0	0	1	1	1	0	0	0	0	0	0	0	0	0	0	0	0	0	0	0	0	0	0	0	0	0	0	0	0	0	0	0	0	0	0	0	0	0	0
0	0	0	0	0	0	0	0	0	0	0	0	0	0	0	0	0	0	0	0	0	0	0	0	0	0	0	0	0	0	0	0	0	0	0	0	0	0	0	0	0	0	0	0	0	0	0	0	1	1
0	0	1	1	0	0	0	0	0	0	0	0	0	1	0	0	0	0	0	0	0	0	0	0	0	0	0	0	0	0	0	0	0	0	0	0	0	0	1	0	0	0	0	0	0	0	0	0	0	0
0	0	.	0	0	0	.	0	0	0	.	0	0	0	.	0	0	0	.	1	0	0	.	0	0	0	.	0	0	0	.	0	0	0	.	0	0	1	.	0	0	0	.	0	0	0	.	0	0	0
0	0	.	.	0	0	.	.	0	0	.	.	0	0	.	.	0	0	.	.	0	0	.	.	0	0	.	.	0	0	.	.	0	0	.	.	0	0	.	.	0	0	.	.	0	0	.	.	0	0
0	0	0	0	0	0	0	0	0	0	0	0	0	0	0	0	0	0	0	0	0	0	0	0	0	0	0	0	0	0	0	0	1	1	0	0	0	0	1	1	0	0	0	0	0	0	0	0	0	0
1	0	0	0	0	0	0	0	0	0	0	0	1	0	1	1	0	0	1	1	0	0	0	0	0	0	0	0	0	0	1	1	0	0	0	0	0	0	0	0	0	0	0	0	1	1	1	1	1	1
0	0	0	0	0	0	0	0	0	0	0	0	0	0	0	1	0	0	0	0	0	0	1	0	0	0	0	0	0	0	0	0	0	0	0	0	0	0	0	0	0	0	0	0	0	0	0	0	0	0
1	0	0	0	1	0	0	0	0	0	0	0	0	0	0	0	0	0	0	0	0	0	0	0	0	0	0	0	0	0	0	0	0	0	0	0	0	0	0	0	0	0	0	0	0	0	0	0	1	1
1	0	0	0	0	0	0	0	0	0	0	0	0	0	0	0	0	0	0	0	0	0	0	0	0	0	0	0	0	0	0	0	0	1	1	0	0	0	0	1	0	0	0	0	0	0	0	0	0	0
0	0	0	0	0	0	0	0	0	0	0	0	0	0	0	0	0	0	0	0	0	0	0	0	0	0	0	0	0	0	0	0	0	0	0	0	0	0	0	0	0	0	0	0	0	0	0	0	0	0
1	0	0	0	0	0	0	0	0	0	0	0	0	0	0	0	0	0	0	0	0	0	0	0	0	0	0	0	0	0	0	0	0	0	0	0	0	0	0	0	0	0	0	0	0	0	0	0	0	0
0	0	0	1	0	0	0	0	0	0	0	0	1	1	1	1	0	0	0	0	1	1	1	1	0	0	0	0	0	0	0	0	1	1	0	0	0	0	0	0	0	0	0	0	0	0	0	0	0	0
0	0	0	0	0	0	0	0	0	0	0	0	0	0	0	0	0	1	0	0	0	0	0	0	0	0	0	0	0	0	0	0	0	0	0	0	0	0	0	0	0	0	0	0	0	0	0	0	0	0
1	0	1	1	0	0	0	0	0	0	0	0	0	0	0	0	0	0	0	0	0	0	0	0	0	0	0	0	0	0	0	0	0	0	0	0	0	0	0	0	0	0	0	0	0	0	0	0	0	0
0	0	0	0	0	0	0	0	0	0	0	0	0	0	0	0	0	0	0	0	0	0	0	0	0	0	0	0	0	0	0	0	0	0	0	0	1	1	1	1	0	0	0	0	0	0	0	0	0	0
1	0	0	.	0	1	0	.	0	0	0	.	0	0	1	.	0	0	1	.	0	0	0	.	0	0	0	.	0	0	0	.	0	0	0	.	0	0	0	.	0	0	0	.	0	0	0	.	0	0
.	0	.	.	.	1	.	.	.	0	.	.	.	0	.	.	.	0	.	.	.	0	.	.	.	0	.	.	.	0	.	.	.	0	.	.	.	0	.	.	.	0	.	.	.	0	.	.	.	0
0	1	1	1	0	0	0	0	0	0	0	0	0	0	0	0	0	0	0	0	0	0	0	0	0	0	0	0	0	0	0	0	0	0	0	0	0	0	0	0	0	0	0	0	0	0	0	0	0	0
0	0	0	0	0	0	0	0	0	0	0	0	0	0	0	0	0	0	0	0	0	0	0	0	0	0	0	0	0	0	0	0	0	0	0	0	0	0	0	0	0	0	0	0	0	0	0	0	0	0
.	0	.	1	.	0	.	0	.	0	.	0	.	0	.	0	.	0	.	0	.	0	.	0	.	0	.	0	.	0	.	0	.	0	.	0	.	0	.	0	.	0	.	0	.	0	.	0	.	0
0	0	0	0	0	0	0	0	0	0	0	0	0	0	0	0	0	0	0	0	0	0	0	0	0	0	0	0	0	0	0	0	0	0	0	1	0	0	0	0	0	0	0	0	0	0	0	0	0	0
.	0	0	0	.	0	0	0	.	0	0	0	.	0	0	0	.	0	0	0	.	0	0	0	.	0	0	0	.	0	0	0	.	0	0	0	.	0	0	0	.	0	0	0	.	0	0	0	.	0
0	0	0	0	0	0	0	0	0	0	0	0	0	0	0	0	0	0	0	0	0	0	0	0	0	0	0	0	0	0	0	0	0	0	0	0	1	0	0	0	0	0	0	0	0	0	0	0	0	0
.	0	0	.	.	0	0	.	.	0	0	.	.	0	0	.	.	0	0	.	.	0	0	.	.	0	0	.	.	0	0	.	.	0	0	.	.	0	0	.	.	0	0	.	.	1	0	.	.	0
0	0	0	0	0	0	0	0	0	0	0	0	0	0	0	0	0	0	0	0	0	0	0	0	0	0	0	0	0	0	0	0	0	0	1	1	0	0	1	1	0	0	0	0	0	0	1	0	0	0
0	0	0	.	0	0	0	.	0	0	0	.	0	0	0	.	0	0	0	.	0	0	0	.	0	0	0	.	0	0	0	.	0	1	0	.	0	0	1	.	0	0	0	.	0	0	0	.	0	0
0	0	0	0	0	0	0	0	0	0	0	0	0	0	0	0	0	0	0	0	0	0	0	0	0	0	0	0	0	0	0	0	0	0	0	0	0	0	0	0	0	0	0	0	0	0	0	0	0	0
1	0	0	0	0	0	1	1	0	0	0	0	0	0	0	0	0	0	0	0	0	0	0	0	0	0	0	0	0	0	0	0	0	1	0	0	0	0	0	0	0	0	0	0	0	0	0	0	0	0
1	1	0	1	0	0	0	0	0	0	0	0	0	0	0	0	0	0	0	0	0	0	0	0	0	0	0	0	0	0	0	0	0	0	0	0	0	0	0	0	0	0	0	0	0	0	0	0	0	0
0	0	0	0	0	0	0	0	0	0	0	0	1	0	0	0	0	0	0	0	0	0	1	0	0	0	0	0	0	0	0	0	0	0	0	0	0	0	0	0	0	0	0	0	0	0	0	0	0	0
1	0	0	0	0	0	1	1	0	0	0	0	0	0	0	0	0	0	0	0	0	0	0	0	0	0	0	0	0	0	0	0	0	0	0	0	0	0	0	0	0	0	0	0	0	0	0	0	0	0
1	0	.	.	0	1	.	.	0	0	.	.	0	0	.	.	0	0	.	.	0	0	.	.	0	0	.	.	0	0	.	.	0	0	.	.	0	0	.	.	0	0	.	.	0	0	.	.	0	0
0	1	0	0	0	1	0	0	1	0	0	0	0	0	0	1	0	0	1	0	0	0	0	0	0	0	0	0	1	0	0	0	0	0	0	0	0	0	0	0	0	0	0	0	0	0	0	0	0	0
0	0	0	1	0	0	0	0	0	0	0	0	0	1	1	0	0	0	0	0	0	0	0	0	0	0	0	0	0	0	0	0	1	0	0	0	0	0	0	0	0	0	0	0	0	0	0	0	0	0
0	0	0	0	0	0	0	0	0	0	0	0	1	1	0	0	0	0	0	0	0	0	0	0	0	0	0	0	0	1	0	0	0	0	0	0	0	0	0	1	0	0	0	0	0	0	0	0	0	0
1	0	0	0	0	0	0	0	0	0	0	0	0	0	0	0	0	0	0	0	0	0	0	0	0	0	0	0	0	0	0	0	0	0	0	1	0	0	0	0	0	0	0	0	0	0	0	0	0	0
1	1	1	1	1	1	0	0	0	0	0	0	0	0	0	0	0	0	0	0	0	0	0	0	0	0	0	0	0	0	0	0	0	0	0	0	0	0	0	0	0	0	0	0	0	0	0	0	0	0
0	0	0	0	1	1	1	1	0	0	0	0	0	0	0	0	0	0	0	0	0	0	0	0	0	0	0	0	0	0	0	0	0	0	0	0	0	0	0	0	0	0	0	0	0	0	0	0	0	0
0	0	0	0	0	0	0	0	0	0	0	0	0	0	0	0	0	0	0	0	0	0	0	0	0	0	0	0	0	0	0	0	0	0	0	0	0	0	0	0	0	0	0	0	0	0	0	0	0	0
0	0	.	.	0	0	.	.	0	0	.	.	0	0	.	.	0	0	.	.	1	0	.	.	0	0	.	.	0	0	.	.	0	1	.	.	0	0	.	.	0	0	.	.	0	0	.	.	0	0
0	0	1	1	0	0	0	0	0	0	0	1	0	0	0	0	0	0	0	0	0	0	0	0	0	1	0	0	0	0	0	0	0	0	0	0	0	0	0	0	0	0	0	0	0	0	0	0	0	0
1	0	0	0	0	0	0	0	0	0	0	0	0	0	0	0	0	0	0	0	0	0	0	0	0	0	0	0	0	0	0	0	0	0	0	0	0	0	0	0	0	0	0	0	0	0	0	0	0	0
0	0	0	.	0	0	0	.	0	0	0	.	0	0	0	.	0	0	0	.	0	0	0	.	0	0	0	.	0	0	0	.	0	0	0	.	0	0	0	.	0	0	0	.	0	0	0	.	0	0
1	1	0	1	0	0	0	0	0	0	0	0	0	0	0	0	0	0	0	0	0	0	0	0	0	0	0	0	0	0	0	0	0	0	0	0	0	0	0	0	0	0	0	0	0	0	0	0	0	0
0	0	.	.	0	0	.	.	0	0	.	.	0	0	.	.	0	0	.	.	0	0	.	.	0	1	.	.	0	0	.	.	0	0	.	.	0	0	.	.	0	0	.	.	0	0	.	.	0	0
0	1	1	1	0	0	0	0	0	0	0	0	0	0	0	0	0	0	0	0	0	0	0	0	0	0	0	0	0	0	0	0	0	0	0	0	0	0	0	0	0	0	0	0	0	0	0	0	0	0
.	.	0	0	.	.	0	0	.	.	0	0	.	.	0	0	.	.	0	0	.	.	0	0	.	.	0	0	.	.	0	0	.	.	1	0	.	.	0	1	.	.	0	0	.	.	0	0	.	.
0	0	0	1	0	0	0	0	0	0	0	0	0	0	0	0	0	0	0	0	0	0	0	0	0	0	0	0	0	0	0	0	1	1	0	1	0	0	1	1	0	0	0	1	0	0	0	0	0	0
0	0	0	0	0	0	0	0	0	0	0	0	0	0	0	0	0	0	0	0	0	0	0	0	0	0	0	0	0	0	0	0	0	0	0	0	0	0	0	0	0	0	0	0	0	0	0	0	0	0
.	0	0	0	.	0	0	0	.	0	0	0	.	0	0	0	.	0	0	0	.	0	0	0	.	0	0	0	.	0	0	0	.	0	0	0	.	0	0	0	.	0	0	0	.	0	0	0	.	0
0	0	0	0	0	0	1	1	0	0	0	0	0	0	0	0	0	0	0	0	0	0	0	0	0	0	0	0	0	0	0	0	0	0	0	0	0	0	0	0	0	0	0	0	0	0	0	0	0	0
0	0	0	1	0	0	0	1	0	0	0	1	0	0	1	0	0	0	1	0	0	0	0	1	0	0	1	0	0	0	1	0	0	0	0	1	0	0	0	1	0	0	1	0	0	0	1	0	0	0
0	0	0	0	0	0	0	0	0	0	0	0	0	0	0	0	0	0	0	0	0	0	0	0	0	0	0	0	0	0	0	0	0	0	0	0	0	0	0	0	0	0	0	0	0	0	0	0	0	0
1	.	0	.	0	.	1	.	0	.	0	.	0	.	0	.	0	.	0	.	0	.	0	.	0	.	0	.	0	.	0	.	0	.	0	.	0	.	0	.	0	.	0	.	0	.	0	.	0	.
0	0	1	1	1	1	1	1	0	0	0	0	0	0	0	1	0	0	0	0	0	0	0	0	0	0	0	0	0	0	0	0	0	0	0	0	0	0	0	0	0	0	0	0	0	0	0	0	0	0
.	1	.	.	.	0	.	.	.	0	.	.	.	0	.	.	.	0	.	.	.	0	.	.	.	0	.	.	.	0	.	.	.	0	.	.	.	0	.	.	.	0	.	.	.	0	.	.	.	0
1	0	0	0	0	0	0	0	0	0	0	0	0	0	0	0	0	0	0	0	0	0	0	0	0	0	0	0	0	0	0	0	0	0	0	0	0	0	0	0	0	0	0	0	0	0	0	0	0	0
0	0	0	0	1	1	1	1	0	0	0	0	0	0	0	0	0	0	0	0	0	0	0	0	0	0	0	0	0	0	0	0	0	0	0	0	0	0	0	0	0	0	0	0	0	0	0	0	0	0
0	0	0	0	0	0	0	0	0	0	0	0	0	0	0	0	0	0	0	0	0	0	0	0	0	0	0	0	0	0	0	0	0	0	0	0	1	1	1	1	0	0	0	0	0	0	0	0	0	0
0	0	0	0	0	0	0	0	0	0	0	0	0	0	0	0	0	0	0	0	0	0	0	0	0	0	0	0	0	0	0	0	0	0	0	0	0	0	0	0	0	0	0	0	0	0	0	0	0	0
.	.	0	0	.	.	1	0	.	.	0	0	.	.	0	0	.	.	0	0	.	.	0	0	.	.	0	0	.	.	0	0	.	.	0	0	.	.	0	0	.	.	0	0	.	.	0	0	.	.
1	.	0	.	0	.	0	.	0	.	0	.	0	.	0	.	0	.	0	.	0	.	0	.	0	.	0	.	0	.	0	.	0	.	0	.	0	.	0	.	0	.	0	.	1	.	0	.	0	.
0	0	0	.	0	0	0	.	1	0	0	.	0	0	0	.	0	0	0	.	0	0	0	.	0	0	0	.	0	0	0	.	0	0	0	.	0	0	0	.	0	0	0	.	0	0	0	.	0	0
.	.	1	.	.	.	1	.	.	.	0	.	.	.	0	.	.	.	0	.	.	.	0	.	.	.	0	.	.	.	0	.	.	.	0	.	.	.	0	.	.	.	0	.	.	.	0	.	.	.
.	1	1	1	.	0	0	0	.	0	0	0	.	0	0	0	.	0	0	0	.	0	0	0	.	0	0	0	.	0	0	0	.	0	0	0	.	0	0	0	.	0	0	0	.	0	0	0	.	0
0	1	1	0	0	0	0	0	0	0	0	0	0	0	0	0	0	0	0	0	0	0	0	0	0	0	0	0	0	0	0	0	0	1	1	0	0	0	0	1	0	0	0	0	0	0	0	1	0	0
1	0	.	.	0	0	.	.	0	0	.	.	0	1	.	.	0	0	.	.	0	0	.	.	0	0	.	.	0	0	.	.	0	0	.	.	0	0	.	.	0	0	.	.	0	0	.	.	0	0
1	1	1	0	0	0	0	0	0	0	0	0	0	0	0	0	0	0	0	0	0	0	0	0	0	0	0	0	0	0	0	0	0	0	0	0	0	0	0	0	0	0	0	0	0	0	0	0	0	0
1	1	1	1	0	0	0	0	0	0	0	0	0	0	0	0	0	0	0	0	0	0	0	0	0	0	0	0	0	0	0	0	0	0	0	0	0	0	0	0	0	0	0	0	0	0	0	0	0	0
1	.	.	.	1	.	.	.	0	.	.	.	0	.	.	.	0	.	.	.	0	.	.	.	0	.	.	.	0	.	.	.	0	.	.	.	0	.	.	.	0	.	.	.	0	.	.	.	0	.
.	.	0	.	.	.	0	.	.	.	0	.	.	.	0	.	.	.	0	.	.	.	0	.	.	.	0	.	.	.	0	.	.	.	1	.	.	.	0	.	.	.	0	.	.	.	0	.	.	.
0	0	1	1	0	0	1	0	0	0	0	0	1	0	0	1	0	1	0	0	0	1	1	0	0	1	1	0	0	0	0	0	0	0	1	0	0	1	1	1	0	0	0	0	0	0	0	0	0	0
0	0	0	0	0	0	0	0	0	0	0	0	0	0	0	0	0	0	0	0	0	0	0	0	0	0	0	0	0	0	0	0	0	0	1	0	0	0	0	0	0	0	0	0	0	0	0	0	0	0
1	1	1	1	0	0	0	0	0	0	0	0	0	0	0	0	0	0	0	0	0	0	0	0	0	0	0	0	0	0	0	0	0	0	0	0	0	0	0	0	0	0	0	0	0	0	0	0	0	0
.	.	.	.	.	.	.	.	.	.	.	.	.	.	.	.	.	.	.	.	.	.	.	.	.	.	.	.	.	.	.	.	.	.	.	.	.	.	.	.	.	.	.	.	.	.	.	.	.	.
0	0	0	0	0	0	0	0	0	0	0	0	0	0	0	0	0	0	0	0	0	0	0	0	0	0	0	0	0	0	0	0	0	0	0	0	0	0	0	0	0	0	0	0	0	0	0	0	0	0
1	0	0	0	1	0	0	0	0	0	0	0	0	0	0	0	0	1	0	0	0	0	0	0	0	0	0	0	0	0	0	0	0	0	0	0	1	0	0	0	0	0	1	0	0	0	0	0	0	0
0	.	0	0	0	.	0	0	0	.	0	0	0	.	0	0	0	.	0	0	0	.	0	0	0	.	0	0	0	.	0	0	0	.	0	0	0	.	0	0	0	.	0	0	0	.	0	0	0	.
.	.	.	1	.	.	.	0	.	.	.	0	.	.	.	0	.	.	.	0	.	.	.	0	.	.	.	0	.	.	.	0	.	.	.	0	.	.	.	0	.	.	.	0	.	.	.	0	.	.
0	0	1	1	0	0	0	1	0	0	0	0	0	0	0	0	0	0	0	0	0	0	0	0	0	0	0	0	0	0	0	0	0	1	0	0	0	0	0	0	0	0	0	0	0	0	0	0	0	0
.	.	.	0	.	.	.	0	.	.	.	0	.	.	.	0	.	.	.	0	.	.	.	0	.	.	.	0	.	.	.	0	.	.	.	0	.	.	.	0	.	.	.	0	.	.	.	0	.	.
1	1	0	0	0	0	0	0	0	0	0	0	0	0	0	0	0	0	0	0	0	0	0	0	0	0	0	0	0	0	0	0	0	0	0	0	0	0	0	0	0	0	0	0	0	0	0	0	0	0
0	0	0	0	0	0	0	0	1	1	1	1	1	1	1	1	0	0	0	0	1	1	1	1	0	0	0	0	0	0	0	0	1	1	1	1	0	0	0	0	0	0	0	0	0	0	0	0	0	0
.	0	0	0	.	0	0	0	.	0	0	0	.	0	0	0	.	0	0	0	.	0	0	0	.	0	0	0	.	0	0	0	.	0	0	1	.	0	0	0	.	0	0	0	.	0	0	0	.	0
1	1	1	1	0	0	0	0	0	0	0	0	0	0	0	0	0	0	0	0	0	0	0	0	0	0	0	0	0	0	0	0	0	0	0	0	0	0	0	0	0	0	0	0	0	0	0	0	0	0
0	0	0	0	0	0	0	0	0	0	0	0	0	0	0	0	0	0	0	0	0	0	0	0	0	0	0	0	0	0	0	0	0	0	0	0	0	0	0	0	0	0	0	0	0	0	0	0	1	0
0	0	0	0	0	0	0	1	0	0	0	0	0	0	0	0	0	0	0	0	0	0	0	0	0	0	0	0	0	0	0	0	0	0	0	0	0	0	0	0	0	0	0	0	0	0	0	0	0	0
0	0	0	0	0	0	0	0	0	0	0	0	0	0	0	0	0	0	0	0	0	0	0	0	0	0	0	0	0	0	0	0	1	0	0	0	0	0	0	0	0	0	0	0	0	0	0	0	0	0
0	0	0	0	0	0	1	0	0	0	0	0	0	0	0	0	0	0	0	0	0	0	0	0	0	0	0	0	0	0	0	0	0	0	0	0	0	0	0	0	0	0	0	0	0	0	0	0	0	0
0	0	0	0	0	0	0	0	0	0	0	0	0	0	0	0	0	0	0	0	0	0	0	0	0	0	0	0	0	0	0	0	1	1	0	0	0	0	0	0	0	0	0	0	0	0	0	0	0	0
0	0	0	.	0	0	0	.	0	0	0	.	0	0	0	.	0	0	0	.	0	0	0	.	0	0	0	.	0	0	0	.	1	0	0	.	0	0	0	.	0	0	0	.	0	0	0	.	0	0
0	0	0	.	0	0	0	.	0	0	0	.	0	0	0	.	0	0	0	.	0	0	0	.	0	0	0	.	1	1	1	.	0	0	0	.	0	0	0	.	0	0	0	.	0	0	0	.	1	1
.	.	.	.	.	.	.	.	.	.	.	.	.	.	.	.	.	.	.	.	.	.	.	.	.	.	.	.	.	.	.	.	.	.	.	.	.	.	.	.	.	.	.	.	.	.	.	.	.	.
0	0	0	0	0	0	0	0	0	0	0	0	0	0	0	0	0	0	0	0	0	0	0	0	0	0	0	0	0	0	0	0	0	0	0	0	0	0	0	0	0	0	0	0	0	0	0	0	0	0
0	0	0	0	0	0	0	0	0	0	0	0	0	0	0	0	0	0	0	0	0	0	0	0	0	0	0	0	0	0	0	0	0	0	0	0	0	0	0	0	0	0	0	0	0	0	0	0	0	0
1	1	1	1	0	0	0	0	0	0	0	0	0	0	0	0	0	0	0	0	0	0	0	0	0	0	0	0	0	0	0	0	0	0	0	0	0	0	0	0	0	0	0	0	0	0	0	0	0	0
0	1	1	1	0	1	1	1	0	0	0	0	0	0	0	0	0	0	0	0	0	0	0	0	0	0	0	0	0	0	0	0	0	0	0	0	0	0	0	0	0	0	0	0	0	0	0	0	1	1
0	0	0	0	0	0	0	0	0	0	0	0	0	0	0	0	0	0	0	0	0	0	0	0	0	0	0	0	0	0	0	0	0	0	0	0	0	0	0	0	0	0	0	0	0	0	0	0	0	0
0	0	0	0	0	0	0	0	0	0	0	0	0	0	0	0	0	0	0	0	0	0	0	0	0	0	0	0	0	0	0	0	0	0	1	1	0	0	0	0	0	0	0	0	0	0	0	0	0	0
1	0	0	0	0	0	0	0	0	0	0	0	0	0	0	0	0	0	0	0	0	0	0	0	0	0	0	0	0	0	0	0	0	1	0	0	0	0	0	0	0	0	0	0	0	0	0	0	0	0
.	.	1	.	.	.	0	.	.	.	0	.	.	.	0	.	.	.	0	.	.	.	0	.	.	.	0	.	.	.	0	.	.	.	0	.	.	.	0	.	.	.	0	.	.	.	0	.	.	.
1	0	0	0	0	0	0	0	0	0	0	0	0	0	1	1	0	0	0	0	0	0	0	0	0	0	0	0	0	0	0	0	0	0	0	0	0	0	0	0	0	0	0	0	0	0	0	0	0	0
.	1	0	0	.	0	1	1	.	0	0	0	.	0	0	0	.	0	0	0	.	0	0	0	.	0	0	0	.	0	0	0	.	0	0	0	.	0	0	0	.	0	0	0	.	0	0	0	.	0
1	0	0	0	0	0	0	0	0	0	0	0	0	0	0	0	0	0	0	0	1	0	0	0	0	0	0	0	0	0	0	0	0	0	0	0	0	0	0	0	0	0	0	0	0	0	0	0	0	0
0	0	0	0	0	0	0	0	0	0	0	0	0	0	0	0	0	0	0	0	0	0	0	0	0	0	0	0	0	0	0	0	0	0	1	1	0	0	0	0	0	0	0	0	0	0	0	0	0	0
0	0	0	0	0	0	0	0	0	0	0	0	0	0	0	0	0	0	0	0	0	0	0	0	0	0	0	0	0	0	0	0	0	0	0	0	0	0	0	0	0	0	0	0	0	0	0	0	0	0
0	0	0	0	0	0	0	0	1	0	0	1	0	0	0	0	0	0	0	0	0	0	0	0	0	0	0	0	0	0	0	0	1	1	1	1	0	0	0	0	0	0	0	0	0	0	0	0	0	0
0	.	0	.	0	.	1	.	0	.	0	.	0	.	0	.	0	.	0	.	0	.	0	.	0	.	0	.	0	.	0	.	0	.	0	.	0	.	0	.	0	.	0	.	0	.	0	.	0	.
0	0	1	0	0	0	1	0	0	0	0	0	0	1	1	1	0	0	0	1	0	1	0	1	0	0	0	0	0	0	0	0	0	0	0	0	0	0	0	0	0	1	0	0	0	0	0	0	1	1
0	1	0	0	0	0	0	0	0	0	0	0	0	0	0	0	0	0	0	0	0	0	0	0	0	0	0	0	0	0	0	0	0	0	0	0	0	0	0	0	0	0	0	0	0	0	0	0	0	0
1	0	0	.	0	0	1	.	0	0	0	.	0	0	0	.	0	0	0	.	0	0	0	.	0	0	0	.	0	0	0	.	0	0	0	.	0	0	0	.	0	0	0	.	0	0	0	.	0	0
0	0	0	0	0	0	0	0	0	0	0	0	0	0	0	0	0	0	0	0	0	0	0	0	0	0	0	0	0	0	0	0	0	0	0	0	0	0	0	0	0	0	0	0	0	0	0	0	0	0
.	.	0	.	.	.	0	.	.	.	0	.	.	.	0	.	.	.	0	.	.	.	0	.	.	.	0	.	.	.	0	.	.	.	0	.	.	.	0	.	.	.	0	.	.	.	0	.	.	.
0	0	0	0	0	0	0	0	0	0	0	0	0	0	0	0	0	0	0	0	0	0	0	0	0	0	0	0	0	0	0	0	0	0	0	0	0	0	0	0	0	0	0	0	0	0	0	0	0	0
.	0	0	0	.	0	0	0	.	0	0	0	.	1	0	0	.	0	0	0	.	0	0	1	.	0	0	0	.	0	0	0	.	0	0	0	.	0	0	0	.	0	0	0	.	0	0	0	.	0
.	1	0	0	.	0	0	1	.	0	0	0	.	0	1	0	.	0	1	0	.	1	0	0	.	0	0	0	.	1	0	0	.	0	0	0	.	0	0	0	.	0	0	0	.	0	0	0	.	0
0	0	0	0	0	0	0	0	0	0	0	0	0	0	0	0	0	0	0	0	0	0	0	0	1	0	0	0	0	0	0	0	0	0	0	0	0	1	0	0	0	0	0	0	0	0	0	0	0	0
0	0	0	0	0	0	0	0	0	0	0	0	0	0	0	0	0	0	0	0	0	0	0	0	0	0	0	0	0	0	0	0	0	0	0	0	0	0	0	0	0	0	0	0	0	0	0	0	0	0
0	0	0	0	0	0	0	0	0	0	0	0	0	0	0	0	0	0	0	0	0	0	0	0	0	0	0	0	0	0	0	0	0	0	0	0	0	0	0	0	0	0	0	0	0	0	0	0	0	0
.	0	.	.	.	0	.	.	.	0	.	.	.	0	.	.	.	0	.	.	.	0	.	.	.	0	.	.	.	0	.	.	.	0	.	.	.	0	.	.	.	0	.	.	.	0	.	.	.	0
0	.	.	.	0	.	.	.	0	.	.	.	0	.	.	.	0	.	.	.	0	.	.	.	0	.	.	.	0	.	.	.	0	.	.	.	0	.	.	.	0	.	.	.	0	.	.	.	0	.
0	0	0	0	0	0	0	0	0	0	0	0	0	0	0	0	0	0	0	0	0	0	0	0	0	0	0	0	0	0	0	0	0	0	0	0	0	0	0	0	0	0	0	0	0	0	0	0	1	1
.	0	0	1	.	0	0	1	.	0	0	1	.	0	1	0	.	0	1	0	.	0	1	0	.	0	1	0	.	0	1	0	.	0	0	1	.	0	1	0	.	1	0	0	.	0	1	0	.	0
0	0	0	0	0	0	0	0	0	0	0	0	0	0	0	0	1	1	0	0	0	0	0	0	0	0	0	0	0	0	0	0	0	0	1	0	0	0	0	0	0	0	0	0	0	0	0	0	0	0
0	0	1	1	0	0	0	0	0	0	0	0	0	0	0	0	0	0	0	0	0	0	0	0	0	0	0	0	0	0	0	0	0	0	0	0	0	0	0	0	0	0	0	0	0	0	0	0	0	0
.	0	0	.	.	0	1	.	.	0	0	.	.	0	0	.	.	0	0	.	.	0	0	.	.	0	0	.	.	0	0	.	.	0	0	.	.	0	0	.	.	0	0	.	.	0	0	.	.	1
1	0	.	.	0	1	.	.	0	0	.	.	0	0	.	.	0	0	.	.	0	0	.	.	0	0	.	.	0	0	.	.	0	0	.	.	0	0	.	.	0	0	.	.	0	0	.	.	0	0
0	0	0	0	0	0	0	0	0	0	0	0	0	0	0	0	0	0	0	0	0	0	0	0	0	0	0	0	0	0	0	0	0	0	0	0	0	0	0	0	0	0	0	0	0	0	0	0	0	1
.	0	.	.	.	0	.	.	.	0	.	.	.	0	.	.	.	0	.	.	.	0	.	.	.	0	.	.	.	0	.	.	.	0	.	.	.	0	.	.	.	0	.	.	.	0	.	.	.	0
0	1	.	.	0	0	.	.	0	0	.	.	0	0	.	.	0	0	.	.	0	0	.	.	0	0	.	.	0	0	.	.	0	0	.	.	0	0	.	.	0	0	.	.	0	0	.	.	0	0
1	0	0	0	0	1	0	0	0	0	0	0	0	0	0	0	0	0	0	0	0	0	0	0	0	0	0	0	0	0	0	0	0	0	0	0	0	0	0	0	0	0	1	1	0	0	0	0	0	0
0	0	0	0	0	1	1	1	0	0	0	0	0	0	0	0	0	0	0	0	0	0	0	0	0	0	0	0	0	0	0	0	0	0	0	0	0	0	0	0	0	0	0	0	0	0	0	0	1	0
0	0	0	1	0	0	0	0	0	0	0	0	0	0	0	0	0	0	0	0	0	0	0	0	0	0	0	0	0	0	0	0	0	0	0	0	0	0	0	0	0	0	0	0	0	0	0	0	0	0
0	1	0	0	0	1	0	0	0	0	0	0	0	1	1	1	0	1	1	1	0	0	0	0	0	1	0	0	0	0	0	0	1	1	1	1	0	1	0	0	0	1	1	1	0	1	0	0	0	1
0	0	1	.	0	0	0	.	1	0	0	.	0	0	0	.	0	0	0	.	0	0	0	.	0	0	0	.	0	0	0	.	0	1	0	.	0	0	0	.	0	0	0	.	0	0	0	.	0	0
.	0	0	0	.	0	0	0	.	0	0	0	.	1	1	0	.	1	1	0	.	0	0	0	.	0	0	0	.	0	0	0	.	0	0	0	.	1	1	1	.	0	0	0	.	0	0	0	.	0
0	0	0	0	0	0	0	0	0	0	0	0	0	0	0	0	0	0	0	0	0	0	1	0	0	0	0	0	0	0	0	0	0	0	0	1	0	0	0	0	0	0	0	0	0	0	0	0	0	0
1	1	0	0	0	0	1	0	0	0	0	0	0	0	0	0	0	0	0	0	0	0	0	0	0	0	0	0	0	0	0	0	0	0	0	0	0	0	0	0	0	0	0	0	0	0	0	0	0	0
.	1	0	0	.	0	0	0	.	0	0	0	.	0	0	0	.	0	0	0	.	0	0	0	.	0	0	0	.	0	0	0	.	0	0	0	.	0	0	0	.	0	0	0	.	0	0	0	.	0
0	0	0	0	0	0	0	0	0	0	0	0	0	0	0	0	0	0	1	0	0	0	1	1	0	0	0	0	0	0	1	0	0	0	0	1	0	0	0	0	0	0	1	1	0	0	0	0	0	0
0	1	0	0	1	0	0	0	0	0	0	0	0	0	0	0	0	0	0	0	0	0	0	0	0	0	0	0	0	0	0	0	0	0	0	0	0	0	0	0	0	0	0	0	0	0	0	0	0	0
0	1	0	0	1	1	1	1	0	0	0	0	0	0	0	0	0	0	0	0	0	0	0	0	0	0	0	0	0	0	0	0	0	0	0	0	0	0	0	0	0	0	0	0	0	0	0	0	0	0
0	0	0	0	0	0	0	0	0	0	0	0	0	0	0	0	0	0	0	0	0	0	0	0	0	0	0	0	0	0	0	0	0	0	0	0	0	0	0	0	0	0	0	0	0	0	0	0	0	0
1	0	0	0	0	0	0	0	0	0	0	0	0	0	0	0	0	0	0	0	0	0	0	0	0	0	0	0	0	0	0	0	0	0	0	0	0	0	0	0	0	0	0	0	0	0	0	0	0	0
0	0	0	0	0	0	0	0	0	0	0	0	0	0	0	0	0	0	0	0	0	0	0	0	0	0	0	0	0	0	0	0	0	0	0	0	0	0	0	0	0	0	0	0	0	0	0	0	0	0
0	0	0	0	0	0	0	0	0	0	0	0	0	0	0	0	0	0	0	0	1	1	0	0	0	0	0	0	0	0	0	0	0	0	0	0	0	0	1	1	0	0	0	0	0	0	0	0	0	0
0	0	0	0	0	0	0	0	0	0	0	0	0	0	0	0	0	0	0	0	0	0	0	0	0	0	0	0	0	0	0	0	0	0	0	0	0	0	0	0	0	0	0	0	0	0	0	0	0	0
.	0	1	.	.	0	0	.	.	0	0	.	.	0	0	.	.	0	0	.	.	0	0	.	.	0	0	.	.	0	0	.	.	0	0	.	.	0	0	.	.	0	0	.	.	0	0	.	.	0
0	0	0	0	1	0	0	0	0	0	0	0	0	0	0	0	0	0	0	0	0	0	0	0	0	1	0	0	0	0	0	0	0	0	0	0	0	0	0	0	0	0	0	0	0	0	0	0	0	0
.	0	0	.	.	0	0	.	.	0	0	.	.	0	0	.	.	0	0	.	.	0	0	.	.	0	0	.	.	0	0	.	.	0	0	.	.	0	0	.	.	0	0	.	.	0	0	.	.	0
0	1	.	.	1	0	.	.	1	0	.	.	0	0	.	.	0	0	.	.	0	0	.	.	0	0	.	.	0	0	.	.	1	0	.	.	0	0	.	.	0	0	.	.	0	0	.	.	0	0
1	0	0	0	0	0	0	0	0	0	0	0	0	0	0	0	0	0	0	0	0	0	0	0	0	0	0	0	0	0	0	0	0	1	0	0	0	0	0	0	0	0	0	0	0	1	0	0	0	0
0	0	0	0	0	0	0	0	0	0	0	0	0	0	0	0	0	0	0	0	0	0	0	0	0	0	0	0	0	0	0	0	0	0	0	0	0	0	0	0	0	0	0	0	1	0	0	0	0	0
.	0	.	.	.	0	.	.	.	0	.	.	.	0	.	.	.	0	.	.	.	0	.	.	.	0	.	.	.	0	.	.	.	0	.	.	.	1	.	.	.	0	.	.	.	0	.	.	.	0
.	0	0	0	.	0	0	1	.	0	0	0	.	0	0	0	.	0	0	0	.	0	0	0	.	0	0	0	.	0	0	0	.	0	0	0	.	0	0	0	.	0	0	0	.	0	0	0	.	0
.	0	0	0	.	1	0	0	.	0	0	0	.	0	0	0	.	0	0	0	.	0	0	0	.	0	0	0	.	0	0	0	.	0	0	0	.	0	0	0	.	0	0	0	.	0	0	0	.	0
0	.	.	.	0	.	.	.	0	.	.	.	0	.	.	.	0	.	.	.	0	.	.	.	0	.	.	.	0	.	.	.	0	.	.	.	0	.	.	.	0	.	.	.	0	.	.	.	0	.
0	0	0	0	0	0	0	0	0	0	0	0	0	0	0	0	0	0	0	0	0	0	0	0	0	0	0	0	0	0	0	0	0	0	0	0	0	0	1	0	0	0	0	0	0	0	0	0	0	0
1	0	0	0	1	0	0	0	0	0	0	0	0	0	0	0	0	0	0	0	0	0	0	0	0	0	0	0	0	0	0	0	0	0	0	0	0	0	0	0	0	0	0	0	0	0	0	0	1	1
0	0	0	0	0	0	0	0	0	0	0	0	0	0	0	0	0	0	0	0	0	0	0	0	0	0	0	0	0	0	0	0	0	0	0	0	0	0	0	0	0	0	0	0	0	0	0	0	1	0
0	0	0	0	0	0	0	0	0	0	0	0	0	0	0	0	0	0	0	0	0	0	0	0	0	0	0	0	0	0	0	0	0	0	0	0	1	1	0	0	0	0	0	0	0	0	0	0	1	1
0	0	0	0	0	0	0	0	0	0	0	0	0	0	0	0	0	0	0	0	0	0	0	1	0	0	0	0	0	0	0	0	0	1	1	0	0	0	0	0	0	0	0	0	0	0	0	0	0	0
.	1	.	.	.	1	.	.	.	0	.	.	.	1	.	.	.	0	.	.	.	0	.	.	.	0	.	.	.	0	.	.	.	0	.	.	.	0	.	.	.	0	.	.	.	0	.	.	.	0
0	0	0	0	0	0	0	0	0	0	0	0	0	0	0	0	0	0	0	0	0	0	0	0	0	0	0	0	0	0	0	0	0	0	0	0	0	0	0	0	0	0	0	0	0	0	0	0	0	0
0	0	0	0	0	0	0	0	0	0	0	0	0	0	0	0	0	0	0	0	0	0	0	0	0	0	0	0	0	0	0	0	0	0	0	0	0	0	0	0	0	0	0	0	0	0	0	0	1	1
0	0	0	0	0	0	0	0	0	0	0	0	0	0	0	0	0	0	0	0	0	0	0	0	0	0	0	0	0	0	0	0	0	0	0	0	1	0	0	0	0	0	0	0	0	0	0	0	0	0
.	.	.	0	.	.	.	0	.	.	.	0	.	.	.	0	.	.	.	0	.	.	.	0	.	.	.	0	.	.	.	0	.	.	.	0	.	.	.	0	.	.	.	1	.	.	.	0	.	.
1	0	0	0	0	0	0	0	0	0	0	0	0	0	0	0	0	1	0	0	0	0	0	0	0	0	0	0	0	0	0	0	0	0	0	0	0	0	1	1	0	0	0	0	0	0	0	0	0	0
0	0	0	0	0	0	0	0	0	0	0	0	0	0	1	1	0	0	0	0	0	0	0	1	0	0	0	0	0	0	0	0	0	0	0	0	0	0	0	0	0	0	0	0	0	0	0	0	0	0
.	0	0	0	.	1	1	1	.	0	0	0	.	0	0	0	.	0	0	0	.	0	0	0	.	0	0	0	.	0	0	0	.	0	0	0	.	0	0	0	.	0	0	0	.	0	0	0	.	0
0	.	0	.	0	.	0	.	0	.	0	.	0	.	0	.	0	.	0	.	0	.	0	.	0	.	0	.	0	.	0	.	0	.	0	.	0	.	0	.	0	.	0	.	0	.	0	.	0	.
.	.	0	0	.	.	0	0	.	.	0	0	.	.	0	0	.	.	0	0	.	.	0	0	.	.	0	0	.	.	0	0	.	.	0	0	.	.	0	0	.	.	0	0	.	.	0	1	.	.
.	.	.	1	.	.	.	1	.	.	.	0	.	.	.	0	.	.	.	0	.	.	.	0	.	.	.	0	.	.	.	0	.	.	.	0	.	.	.	0	.	.	.	0	.	.	.	0	.	.
0	1	1	1	0	1	1	1	0	0	0	0	0	0	0	0	0	0	0	0	0	0	0	0	0	0	0	0	0	0	0	0	0	0	0	0	0	0	0	0	0	0	0	0	0	0	0	0	1	1
1	1	1	1	0	0	0	0	0	0	0	0	0	0	0	0	0	0	0	0	0	0	0	0	0	0	0	0	0	0	0	0	0	0	0	0	0	0	0	0	0	0	0	0	0	0	0	0	0	0
0	0	0	0	0	0	0	0	1	0	0	0	0	0	0	0	0	0	0	0	0	0	0	0	0	0	0	0	0	0	0	0	0	0	0	0	0	0	0	0	0	0	0	0	0	0	0	0	0	1
1	0	0	.	0	1	0	.	0	0	0	.	0	0	0	.	0	0	0	.	0	0	0	.	0	0	0	.	1	0	0	.	0	0	0	.	0	0	0	.	0	0	0	.	0	0	0	.	0	0
.	0	0	0	.	0	0	0	.	0	0	0	.	0	0	0	.	0	0	0	.	0	0	0	.	0	0	0	.	0	0	0	.	1	0	0	.	0	0	0	.	0	0	0	.	1	1	1	.	0
1	0	0	0	0	1	0	0	1	0	0	0	0	1	0	0	0	1	0	0	0	0	1	0	1	0	0	0	0	1	0	0	1	0	0	0	1	0	0	0	0	1	0	0	0	0	1	0	0	1
0	0	0	0	0	0	0	0	0	0	0	0	1	0	0	0	0	0	0	0	0	0	0	0	0	0	0	0	0	0	0	0	0	0	0	0	0	1	0	0	0	0	0	0	0	0	0	0	0	0
0	0	1	0	0	0	0	0	1	1	0	0	1	0	0	0	1	1	0	0	1	0	0	0	0	0	1	0	1	1	1	0	0	1	1	1	0	1	1	0	0	1	0	0	0	0	1	0	0	0
1	1	1	1	0	0	0	0	0	0	0	0	0	0	0	0	0	0	0	0	0	0	0	0	0	0	0	0	0	0	0	0	0	0	0	0	0	0	0	0	0	0	0	0	0	0	0	0	0	0
0	0	0	0	0	0	0	0	0	0	0	0	0	0	0	0	0	0	0	0	0	0	0	0	0	0	0	0	0	0	0	0	0	0	0	0	0	0	0	0	0	0	0	0	0	0	0	0	0	0
.	.	0	.	.	.	0	.	.	.	0	.	.	.	0	.	.	.	0	.	.	.	0	.	.	.	0	.	.	.	0	.	.	.	0	.	.	.	0	.	.	.	0	.	.	.	0	.	.	.
1	.	.	0	0	.	.	1	0	.	.	0	0	.	.	0	0	.	.	0	0	.	.	0	0	.	.	0	0	.	.	0	0	.	.	0	0	.	.	0	0	.	.	0	0	.	.	0	0	.
0	0	0	0	0	0	0	0	1	0	0	0	1	1	0	0	0	0	0	0	0	0	0	0	0	0	0	0	0	1	0	0	0	0	0	0	0	0	0	0	0	0	0	0	0	0	0	0	0	0
0	0	1	1	0	0	0	0	0	0	0	0	0	0	0	0	0	0	0	0	0	0	0	0	0	0	0	0	0	0	0	0	0	0	0	0	0	0	0	0	0	0	0	0	0	0	0	0	0	0
1	1	0	0	0	0	0	0	0	0	0	0	0	1	1	0	0	1	1	0	0	0	0	0	0	0	0	0	0	0	0	0	0	0	0	0	0	0	0	0	0	0	0	0	0	0	0	0	0	0
1	1	0	0	0	0	0	0	0	0	0	0	0	0	0	0	0	0	0	0	0	0	0	0	0	0	0	0	0	0	0	0	0	0	0	0	0	0	0	0	0	0	0	0	0	0	0	0	0	0
0	0	0	0	0	0	0	0	0	0	0	0	0	0	0	0	0	0	0	0	0	0	0	0	0	0	0	0	0	0	0	0	0	0	0	0	0	0	0	0	0	0	0	0	0	0	0	0	0	0
.	.	0	.	.	.	1	.	.	.	0	.	.	.	0	.	.	.	0	.	.	.	0	.	.	.	0	.	.	.	0	.	.	.	0	.	.	.	0	.	.	.	0	.	.	.	0	.	.	.
0	0	0	0	0	0	0	0	0	0	1	0	0	0	0	0	0	0	1	0	1	0	0	0	0	0	0	0	0	1	0	0	0	0	0	0	0	0	0	0	0	0	0	0	0	0	0	0	0	1
0	0	0	0	0	0	0	0	0	0	0	0	0	0	0	0	0	0	0	0	0	0	0	0	0	0	0	0	0	0	0	0	0	0	1	0	0	0	0	0	0	0	0	0	0	0	0	0	0	0
1	0	.	.	0	1	.	.	0	0	.	.	0	0	.	.	0	0	.	.	0	0	.	.	0	0	.	.	0	0	.	.	0	0	.	.	0	0	.	.	0	0	.	.	0	0	.	.	0	1
1	1	1	1	0	0	0	0	0	0	0	0	0	0	0	0	0	0	0	0	0	0	0	0	0	0	0	0	0	0	0	0	0	0	0	0	0	0	0	0	0	0	0	1	0	0	0	0	0	0
0	0	0	0	0	0	0	0	1	0	0	0	0	0	0	0	0	0	0	0	0	0	0	0	0	0	0	0	0	0	0	0	0	0	0	0	0	0	0	0	0	0	0	0	0	0	0	0	0	0
0	1	1	1	0	1	1	1	0	0	0	0	0	0	0	0	0	0	0	0	0	0	0	0	0	0	0	0	0	0	0	0	1	0	0	0	0	0	0	0	0	0	0	0	0	0	0	0	0	0
.	.	0	.	.	.	0	.	.	.	0	.	.	.	0	.	.	.	0	.	.	.	0	.	.	.	0	.	.	.	0	.	.	.	0	.	.	.	0	.	.	.	0	.	.	.	0	.	.	.
0	.	0	.	0	.	0	.	0	.	0	.	0	.	0	.	0	.	0	.	0	.	0	.	0	.	0	.	0	.	0	.	1	.	0	.	0	.	0	.	0	.	0	.	0	.	0	.	0	.
0	1	0	.	0	0	0	.	0	1	0	.	0	0	0	.	0	0	0	.	0	0	0	.	0	0	0	.	0	0	0	.	0	0	0	.	0	0	0	.	0	0	0	.	0	0	0	.	0	0
0	0	.	.	0	0	.	.	0	0	.	.	0	0	.	.	0	0	.	.	0	1	.	.	0	0	.	.	0	0	.	.	0	0	.	.	0	0	.	.	0	0	.	.	0	0	.	.	0	0
0	0	0	0	0	1	1	0	0	0	0	0	0	1	1	1	0	0	0	0	0	0	0	0	0	0	0	0	0	1	1	1	0	0	0	0	0	1	1	0	0	0	1	1	0	0	0	0	1	0
0	0	0	0	0	0	0	0	0	0	0	0	0	0	0	0	0	0	0	0	0	0	0	0	0	0	0	0	0	0	0	0	0	0	1	1	0	0	0	0	0	0	0	0	0	0	0	0	0	1
0	0	.	.	0	0	.	.	0	0	.	.	0	0	.	.	0	0	.	.	0	0	.	.	0	0	.	.	0	0	.	.	0	0	.	.	0	0	.	.	0	0	.	.	0	0	.	.	0	0
1	0	0	0	0	1	1	0	0	0	0	0	0	0	0	0	0	0	0	0	0	0	0	0	0	0	0	0	0	0	0	0	0	0	0	0	0	0	0	0	0	0	0	0	0	0	0	0	0	0
1	0	0	0	0	0	0	0	0	0	0	0	0	0	0	0	0	0	0	0	0	0	0	0	0	0	0	0	0	0	0	0	0	1	1	1	0	0	0	0	0	0	0	0	0	0	0	0	0	0
.	.	0	.	.	.	1	.	.	.	0	.	.	.	0	.	.	.	0	.	.	.	0	.	.	.	0	.	.	.	0	.	.	.	0	.	.	.	0	.	.	.	0	.	.	.	0	.	.	.
0	0	0	0	1	1	1	1	0	0	0	0	0	0	0	0	0	0	0	0	0	0	0	0	0	0	0	0	0	0	0	0	0	0	0	0	0	0	0	0	0	0	0	0	0	0	0	0	0	0
.	1	1	1	.	0	0	0	.	0	0	0	.	0	0	0	.	0	0	0	.	0	0	0	.	0	0	0	.	0	0	0	.	0	0	0	.	0	0	0	.	0	0	0	.	0	0	0	.	0
.	.	.	1	.	.	.	0	.	.	.	0	.	.	.	0	.	.	.	0	.	.	.	0	.	.	.	0	.	.	.	0	.	.	.	0	.	.	.	0	.	.	.	0	.	.	.	0	.	.
0	0	0	0	0	0	0	0	0	0	0	0	0	0	0	0	0	0	0	0	0	0	0	0	0	0	0	0	0	0	0	0	0	0	0	0	0	0	0	0	0	0	0	0	0	0	0	0	1	0
.	0	.	1	.	0	.	1	.	0	.	0	.	0	.	0	.	0	.	0	.	0	.	0	.	0	.	0	.	0	.	0	.	0	.	0	.	0	.	0	.	0	.	0	.	1	.	0	.	0
0	.	.	.	1	.	.	.	0	.	.	.	0	.	.	.	0	.	.	.	0	.	.	.	0	.	.	.	0	.	.	.	0	.	.	.	0	.	.	.	0	.	.	.	0	.	.	.	0	.
0	1	0	.	1	0	0	.	0	1	0	.	0	0	0	.	0	0	1	.	0	0	0	.	0	0	0	.	0	0	0	.	0	0	0	.	0	0	0	.	0	0	0	.	0	0	0	.	0	0
0	0	0	0	0	0	0	0	0	0	0	0	0	0	0	0	0	0	0	0	0	0	0	0	0	0	0	0	0	0	0	0	0	0	0	0	0	0	0	0	0	0	0	0	0	0	0	0	0	0
1	0	0	0	0	0	0	0	0	0	0	0	0	0	0	0	0	0	0	0	0	1	0	0	0	0	0	0	0	0	0	0	0	1	1	0	0	0	1	1	0	0	0	0	0	0	0	0	0	0
.	1	.	.	.	1	.	.	.	0	.	.	.	0	.	.	.	0	.	.	.	0	.	.	.	0	.	.	.	0	.	.	.	0	.	.	.	0	.	.	.	0	.	.	.	0	.	.	.	0
0	0	0	0	0	0	0	0	0	0	0	0	0	0	0	0	0	0	0	0	0	0	0	0	0	0	0	0	0	0	0	0	0	0	0	0	0	0	0	0	0	0	0	0	0	0	0	0	1	0
0	0	0	0	0	0	0	0	0	0	0	0	0	0	0	0	0	0	0	0	0	0	0	0	0	0	0	0	0	0	0	0	0	0	0	0	0	0	0	0	0	0	0	0	0	0	0	0	0	0
0	0	1	.	0	0	1	.	0	0	1	.	0	1	0	.	0	1	0	.	0	1	0	.	0	1	0	.	0	1	0	.	0	1	0	.	0	1	0	.	0	1	0	.	0	0	1	.	0	0
0	0	0	0	0	0	0	0	0	0	0	0	0	0	0	0	0	0	0	0	0	0	0	0	0	0	0	0	0	0	0	0	0	0	0	0	0	0	0	0	0	0	0	0	0	0	0	0	0	0
0	0	1	1	0	0	0	0	0	0	0	0	0	0	0	0	0	0	0	0	0	0	0	0	0	0	0	0	0	0	0	0	0	0	0	0	0	0	0	0	0	0	0	0	0	0	0	0	1	1
0	0	0	0	0	0	0	0	0	0	0	0	0	0	0	0	0	0	0	0	0	0	0	0	0	0	0	0	0	0	0	0	0	0	0	0	0	1	1	1	0	0	0	0	0	0	0	0	0	0
0	0	0	0	0	0	0	0	0	0	0	0	0	0	0	0	0	0	0	0	0	0	0	0	0	0	0	0	0	0	0	0	0	0	0	0	0	1	1	1	0	0	0	0	0	0	0	0	0	0
0	0	0	0	0	0	0	0	0	0	0	0	0	0	0	0	0	0	0	0	0	0	0	0	0	0	0	0	0	0	0	0	0	0	0	0	0	0	0	0	0	0	0	0	0	0	0	0	0	0
0	0	0	0	0	0	0	1	0	0	0	0	0	0	0	0	0	0	0	0	0	0	0	0	0	0	0	0	0	0	0	0	0	0	0	0	0	0	0	0	0	0	0	0	0	0	0	0	0	0
0	0	0	0	0	0	0	0	0	0	0	0	0	0	1	1	0	0	0	0	0	0	0	1	0	0	0	0	0	0	0	0	0	0	0	0	0	0	0	0	0	0	0	0	0	0	0	0	0	0
1	0	0	0	0	1	0	0	0	0	1	0	0	0	0	1	0	1	0	0	0	0	0	1	0	1	0	0	0	0	0	1	0	0	1	0	0	1	0	0	0	1	0	0	0	0	1	0	0	0
0	0	0	0	0	0	0	0	0	0	0	0	0	0	0	0	0	0	0	0	0	0	0	0	0	0	0	0	0	0	0	0	0	0	0	0	0	0	0	0	0	0	0	0	0	0	0	0	0	0
.	0	0	.	.	0	1	.	.	0	0	.	.	0	0	.	.	0	0	.	.	0	0	.	.	0	0	.	.	0	0	.	.	0	0	.	.	0	0	.	.	0	0	.	.	0	0	.	.	0
0	0	0	0	0	0	0	0	0	0	0	0	0	0	0	0	0	0	0	0	0	0	0	0	0	0	0	0	0	0	0	0	0	0	0	0	0	0	1	1	0	0	0	0	0	0	0	0	0	0
0	0	0	0	0	0	0	0	0	0	0	0	0	0	0	0	0	0	0	0	0	0	0	0	0	0	0	0	0	0	0	0	0	0	0	0	0	0	0	0	0	0	0	0	0	0	0	0	0	0
.	.	.	0	.	.	.	1	.	.	.	0	.	.	.	0	.	.	.	0	.	.	.	0	.	.	.	0	.	.	.	0	.	.	.	0	.	.	.	0	.	.	.	0	.	.	.	0	.	.
0	0	.	0	0	0	.	0	0	0	.	0	0	0	.	0	0	0	.	0	0	0	.	0	0	0	.	0	0	0	.	0	0	0	.	0	0	0	.	0	0	0	.	0	0	0	.	1	0	0
1	.	.	.	0	.	.	.	0	.	.	.	0	.	.	.	0	.	.	.	0	.	.	.	0	.	.	.	0	.	.	.	0	.	.	.	0	.	.	.	0	.	.	.	0	.	.	.	1	.
0	1	0	0	1	0	0	0	1	0	0	0	0	1	0	0	0	1	0	0	0	0	1	0	0	1	0	0	0	1	0	0	0	0	1	0	0	0	0	1	0	0	1	0	1	0	0	0	1	0
0	1	0	0	0	0	0	0	0	0	0	0	0	0	0	0	0	0	0	0	0	0	0	0	0	0	0	0	0	0	0	0	0	0	0	0	0	0	0	0	0	0	0	0	0	0	0	0	0	0
0	0	0	0	0	0	0	0	0	0	0	0	0	0	0	0	0	0	0	0	0	0	0	0	0	0	0	0	0	0	0	0	0	0	0	0	0	0	0	0	0	0	0	0	1	1	1	0	0	0
0	1	0	.	0	1	0	.	1	0	0	.	1	0	0	.	0	0	0	.	0	0	0	.	0	0	0	.	1	0	0	.	0	0	1	.	1	0	0	.	0	0	0	.	0	0	0	.	0	0
.	1	0	.	.	0	1	.	.	0	0	.	.	1	0	.	.	0	0	.	.	0	0	.	.	0	0	.	.	0	0	.	.	0	0	.	.	0	0	.	.	0	0	.	.	0	0	.	.	0
0	0	.	1	0	0	.	1	0	0	.	0	0	0	.	0	0	0	.	0	0	0	.	0	0	0	.	0	0	0	.	0	0	0	.	0	0	0	.	1	0	0	.	0	0	0	.	0	0	0
1	.	.	.	0	.	.	.	0	.	.	.	0	.	.	.	0	.	.	.	0	.	.	.	0	.	.	.	0	.	.	.	0	.	.	.	0	.	.	.	0	.	.	.	0	.	.	.	0	.
.	.	0	.	.	.	0	.	.	.	0	.	.	.	0	.	.	.	0	.	.	.	0	.	.	.	0	.	.	.	0	.	.	.	0	.	.	.	0	.	.	.	0	.	.	.	0	.	.	.
0	0	0	.	0	0	0	.	0	1	0	.	1	0	0	.	0	0	0	.	0	0	1	.	1	0	0	.	0	0	0	.	0	0	0	.	0	0	0	.	1	0	0	.	0	0	0	.	0	0
0	.	0	.	0	.	0	.	0	.	0	.	0	.	0	.	0	.	0	.	0	.	0	.	0	.	0	.	0	.	0	.	0	.	0	.	0	.	0	.	0	.	0	.	0	.	0	.	0	.
.	0	0	0	.	0	0	0	.	0	0	0	.	0	0	0	.	0	0	0	.	0	0	0	.	0	0	0	.	0	0	0	.	0	0	0	.	0	0	0	.	0	0	0	.	0	0	1	.	0
0	0	0	0	0	0	0	0	0	0	0	0	0	0	0	0	0	0	0	0	0	0	0	0	0	0	0	0	0	0	0	0	0	0	0	0	0	1	1	1	0	0	0	0	0	0	0	0	0	0
.	0	.	.	.	1	.	.	.	0	.	.	.	0	.	.	.	0	.	.	.	0	.	.	.	0	.	.	.	0	.	.	.	0	.	.	.	0	.	.	.	0	.	.	.	0	.	.	.	0
.	.	1	.	.	.	0	.	.	.	0	.	.	.	0	.	.	.	0	.	.	.	0	.	.	.	0	.	.	.	0	.	.	.	0	.	.	.	1	.	.	.	0	.	.	.	0	.	.	.
0	0	0	0	0	0	0	0	0	0	0	0	0	0	0	0	0	0	0	0	0	0	0	0	0	0	0	0	0	0	0	0	0	0	0	0	0	0	0	0	0	0	0	0	0	0	0	0	0	0
0	0	0	0	0	0	0	0	0	0	0	0	0	0	0	0	0	0	0	0	0	0	0	0	0	0	0	0	0	0	0	0	0	0	0	0	0	0	0	0	0	0	0	0	0	0	0	0	0	0
0	0	1	0	0	0	0	1	0	0	0	0	0	0	0	1	0	0	0	1	0	0	0	1	0	0	0	1	0	0	0	1	0	0	1	0	0	1	0	0	0	1	0	0	0	0	0	0	0	0
1	1	1	1	1	1	1	1	0	0	0	0	0	0	0	0	0	0	0	0	0	0	0	0	0	0	0	0	0	0	0	0	0	0	0	0	0	0	0	0	0	0	0	0	0	0	0	0	0	0
.	0	.	0	.	0	.	0	.	0	.	0	.	0	.	0	.	0	.	0	.	0	.	0	.	0	.	0	.	0	.	0	.	0	.	0	.	0	.	0	.	0	.	0	.	0	.	0	.	0
0	0	0	0	0	0	0	0	0	0	0	0	0	0	0	0	0	0	0	0	0	0	0	0	0	0	0	0	0	0	0	0	0	0	0	0	0	0	0	0	0	0	0	0	0	0	0	0	0	0
0	.	.	.	0	.	.	.	0	.	.	.	0	.	.	.	0	.	.	.	0	.	.	.	0	.	.	.	0	.	.	.	0	.	.	.	0	.	.	.	0	.	.	.	0	.	.	.	1	.
.	.	.	0	.	.	.	0	.	.	.	0	.	.	.	0	.	.	.	0	.	.	.	0	.	.	.	0	.	.	.	0	.	.	.	0	.	.	.	0	.	.	.	1	.	.	.	0	.	.
.	.	0	0	.	.	0	0	.	.	0	0	.	.	0	0	.	.	0	0	.	.	0	0	.	.	0	0	.	.	0	0	.	.	0	1	.	.	0	1	.	.	0	1	.	.	0	0	.	.
1	0	0	0	0	0	0	0	0	0	0	0	0	0	0	0	0	0	0	0	0	0	0	0	0	0	0	0	0	0	0	0	0	0	0	0	0	0	0	0	0	0	0	0	0	0	0	0	0	0
0	0	.	.	0	1	.	.	0	0	.	.	0	0	.	.	0	0	.	.	0	0	.	.	0	0	.	.	0	0	.	.	0	0	.	.	0	0	.	.	0	0	.	.	0	0	.	.	0	0
1	1	1	1	0	0	0	0	0	0	0	0	0	0	0	0	0	0	0	0	0	0	0	0	0	0	0	0	0	0	0	0	0	0	0	0	0	0	0	0	0	0	0	0	0	0	0	0	0	0
0	0	1	0	0	0	0	0	0	0	0	0	0	0	0	0	0	0	0	0	0	0	0	0	0	0	0	0	0	0	0	0	0	0	0	0	0	0	0	0	0	0	0	0	0	0	0	0	0	0
1	0	0	0	0	0	0	0	0	0	0	0	0	0	0	0	0	0	0	0	0	0	0	0	0	0	0	0	0	0	0	0	0	0	0	0	0	0	0	0	0	0	0	0	0	0	0	0	0	0
0	0	0	.	0	0	0	.	0	0	0	.	0	0	0	.	0	0	0	.	0	0	0	.	0	0	0	.	0	0	0	.	0	0	0	.	0	0	0	.	1	1	1	.	0	0	0	.	0	0
0	0	0	0	0	0	0	0	0	0	0	0	0	0	0	0	0	0	0	0	0	0	0	0	0	0	0	0	0	0	0	0	1	0	0	0	0	1	1	1	0	0	0	0	0	0	0	0	0	0
0	0	0	0	0	0	0	0	0	0	0	0	0	0	0	0	0	0	0	0	0	0	0	0	0	0	0	0	0	0	0	0	0	0	0	0	0	0	0	0	0	0	0	0	0	0	0	0	1	0
0	0	0	0	0	0	0	0	0	0	0	0	0	0	0	0	0	0	0	0	0	0	0	0	0	0	0	0	0	0	0	0	0	0	0	0	0	0	0	0	0	0	0	0	0	0	0	0	0	0
1	1	1	0	0	0	0	1	0	0	0	0	0	0	0	1	0	0	0	0	0	0	0	0	0	0	0	0	0	0	0	0	0	0	0	0	0	0	0	0	0	0	0	0	0	0	0	0	0	0
0	0	0	0	0	0	0	0	0	0	0	0	0	1	0	0	0	0	0	0	0	0	0	0	0	0	0	0	0	0	0	0	0	0	0	0	0	0	1	0	0	0	0	0	0	0	0	0	1	0
0	0	1	0	0	0	1	0	0	1	0	0	1	0	0	0	1	0	0	0	1	0	0	0	0	1	0	0	0	1	0	0	0	0	0	1	0	0	0	1	0	0	1	0	1	0	0	0	1	0
0	0	1	1	0	1	0	1	0	0	0	0	0	0	0	0	0	0	1	1	0	0	0	0	0	0	0	0	0	0	0	0	0	0	0	0	0	1	0	0	0	0	0	0	0	0	0	0	0	0
.	0	.	.	.	0	.	.	.	0	.	.	.	0	.	.	.	0	.	.	.	0	.	.	.	0	.	.	.	0	.	.	.	0	.	.	.	1	.	.	.	0	.	.	.	0	.	.	.	0
0	0	0	1	0	0	0	1	0	0	1	0	0	0	1	0	0	0	0	1	0	0	1	0	0	0	0	1	0	0	1	0	0	1	0	0	1	0	0	0	1	0	0	0	0	1	0	0	0	1
.	.	0	0	.	.	0	0	.	.	0	0	.	.	0	0	.	.	0	0	.	.	0	0	.	.	0	0	.	.	0	0	.	.	0	0	.	.	0	0	.	.	0	0	.	.	0	0	.	.
1	.	0	0	0	.	0	0	1	.	0	0	1	.	0	0	0	.	0	0	0	.	0	0	0	.	0	0	0	.	0	0	0	.	1	0	0	.	0	0	0	.	0	0	0	.	0	0	0	.
0	0	0	0	0	0	0	0	0	0	0	0	0	0	0	0	0	0	0	0	0	0	0	0	0	0	0	0	0	0	0	0	0	0	0	0	0	0	0	0	0	0	0	0	0	0	0	0	0	0
0	0	0	1	0	0	0	1	0	0	1	0	0	1	0	0	1	0	0	0	1	0	0	0	1	0	0	0	0	1	0	0	0	0	1	0	1	0	0	0	0	0	1	0	0	0	1	0	0	0
.	.	0	0	.	.	0	0	.	.	0	0	.	.	0	0	.	.	0	0	.	.	0	0	.	.	0	0	.	.	0	0	.	.	0	0	.	.	0	0	.	.	0	0	.	.	0	0	.	.
0	0	1	0	0	0	1	0	0	0	0	0	1	0	0	0	1	0	0	0	1	0	0	0	1	0	0	0	1	0	0	0	0	0	0	1	0	0	0	1	1	0	0	0	1	0	0	0	1	0
1	1	1	.	1	1	1	.	0	0	0	.	0	0	0	.	0	0	0	.	0	0	0	.	0	0	0	.	0	0	0	.	0	0	0	.	0	0	0	.	0	0	0	.	0	0	0	.	0	0
0	0	0	0	0	0	0	0	0	0	0	0	1	0	0	0	0	0	0	0	0	0	0	0	0	0	0	0	0	0	0	0	0	0	0	0	0	0	0	0	0	0	0	0	0	0	0	0	0	0
0	0	0	0	0	0	0	0	0	0	0	0	0	0	0	0	0	0	0	0	0	0	0	0	0	0	0	0	0	0	0	0	1	1	1	1	0	0	0	0	0	0	0	0	0	0	0	0	0	0
0	1	1	0	0	0	0	0	0	0	0	0	0	0	0	0	0	0	0	0	0	0	0	0	0	0	0	0	0	0	0	0	0	0	0	0	0	0	0	0	1	0	0	0	0	0	0	0	0	0
.	.	.	.	.	.	.	.	.	.	.	.	.	.	.	.	.	.	.	.	.	.	.	.	.	.	.	.	.	.	.	.	.	.	.	.	.	.	.	.	.	.	.	.	.	.	.	.	.	.
1	.	0	.	1	.	0	.	1	.	0	.	1	.	0	.	1	.	0	.	1	.	0	.	1	.	0	.	1	.	0	.	1	.	0	.	1	.	0	.	1	.	0	.	1	.	0	.	1	.
0	.	.	.	1	.	.	.	0	.	.	.	0	.	.	.	0	.	.	.	0	.	.	.	0	.	.	.	0	.	.	.	0	.	.	.	0	.	.	.	0	.	.	.	0	.	.	.	0	.
.	0	0	1	.	0	0	1	.	0	1	0	.	0	1	0	.	1	0	0	.	0	1	0	.	0	0	1	.	0	0	1	.	0	1	0	.	0	0	1	.	1	0	0	.	0	1	0	.	0
0	1	.	.	0	1	.	.	0	1	.	.	0	1	.	.	0	1	.	.	0	1	.	.	0	1	.	.	0	1	.	.	0	0	.	.	0	0	.	.	1	0	.	.	1	0	.	.	1	0
1	1	0	.	0	0	0	.	0	1	0	.	0	0	0	.	0	0	0	.	0	0	0	.	0	0	0	.	0	0	0	.	0	0	0	.	0	0	1	.	0	0	0	.	0	0	0	.	0	0
.	.	.	.	.	.	.	.	.	.	.	.	.	.	.	.	.	.	.	.	.	.	.	.	.	.	.	.	.	.	.	.	.	.	.	.	.	.	.	.	.	.	.	.	.	.	.	.	.	.
.	0	0	0	.	0	0	0	.	0	0	0	.	0	0	0	.	0	0	0	.	0	0	0	.	0	0	0	.	0	0	0	.	0	0	0	.	0	0	1	.	0	0	0	.	0	0	0	.	0
.	.	1	0	.	.	0	1	.	.	1	0	.	.	1	0	.	.	0	1	.	.	0	1	.	.	0	0	.	.	0	0	.	.	0	0	.	.	0	0	.	.	0	0	.	.	0	0	.	.
0	0	0	0	0	0	0	0	0	0	0	0	0	0	0	0	0	0	0	0	0	0	0	0	0	0	0	0	0	0	0	0	0	0	0	0	0	0	0	0	1	1	1	0	0	0	0	0	0	0
0	.	.	.	0	.	.	.	0	.	.	.	0	.	.	.	0	.	.	.	0	.	.	.	0	.	.	.	0	.	.	.	0	.	.	.	0	.	.	.	0	.	.	.	0	.	.	.	0	.
0	0	0	0	0	0	0	0	1	0	0	0	0	0	0	0	1	1	0	0	0	0	0	0	1	1	1	0	0	0	0	0	1	1	1	1	0	0	0	0	0	0	0	0	0	0	0	0	0	0
1	1	1	1	1	0	0	0	0	0	0	0	0	1	0	0	0	0	0	0	0	0	0	0	0	0	0	0	0	0	0	0	0	0	0	0	0	0	0	0	0	0	0	0	0	0	0	0	0	0
1	0	0	1	0	0	0	0	0	0	0	0	0	0	0	0	0	0	0	0	0	0	0	0	0	0	0	0	0	0	0	0	0	0	0	0	0	0	0	0	0	0	0	0	0	0	0	0	0	0
0	0	0	0	0	0	0	0	0	0	0	0	1	0	0	0	0	0	0	0	0	0	0	0	0	0	0	0	0	0	0	0	0	0	0	0	0	0	0	0	0	0	0	0	0	0	0	0	0	0
1	0	0	0	0	0	0	0	0	0	0	0	0	0	0	0	0	0	0	0	0	0	0	0	0	0	0	0	0	0	0	0	0	0	0	0	0	0	0	0	0	0	1	0	0	0	0	0	0	0
0	0	0	0	0	0	0	0	0	0	0	0	0	0	0	0	0	0	1	1	0	0	0	0	0	0	0	0	0	0	0	0	0	0	0	0	1	1	0	0	0	0	0	0	0	0	0	0	0	0
1	1	1	1	0	0	0	0	0	0	0	0	0	0	0	0	0	0	0	0	0	0	0	0	0	0	0	0	0	0	0	0	0	0	0	0	0	0	0	0	0	0	0	0	0	0	0	0	0	0
1	0	0	0	1	0	0	0	0	1	0	0	0	1	0	0	0	0	1	0	0	0	1	0	0	0	1	0	0	0	1	0	0	0	1	0	0	0	1	0	0	1	0	0	0	0	1	0	0	1
.	0	0	0	.	0	0	0	.	0	0	0	.	0	0	0	.	0	0	0	.	0	0	0	.	0	0	0	.	0	0	0	.	0	1	0	.	0	0	0	.	0	0	0	.	0	0	0	.	1
1	1	1	1	0	0	0	0	0	0	0	0	0	0	0	0	0	0	0	0	0	0	0	0	0	0	0	0	0	0	0	0	0	0	0	0	0	0	0	0	0	0	0	0	0	0	0	0	0	0
.	.	.	.	.	.	.	.	.	.	.	.	.	.	.	.	.	.	.	.	.	.	.	.	.	.	.	.	.	.	.	.	.	.	.	.	.	.	.	.	.	.	.	.	.	.	.	.	.	.
0	0	0	0	0	0	0	1	0	0	0	0	0	0	0	0	0	1	0	0	1	0	0	0	0	0	0	0	0	0	0	0	0	0	0	0	0	0	0	0	0	0	0	0	0	0	0	0	0	0
0	0	1	1	0	1	0	1	0	0	0	0	0	0	1	1	0	0	1	1	0	0	0	0	0	0	1	0	0	0	1	1	1	1	1	1	1	1	0	0	1	0	0	0	0	0	0	0	0	0
0	0	.	0	0	0	.	0	0	0	.	0	0	0	.	0	0	0	.	0	0	0	.	0	0	1	.	0	0	0	.	0	0	0	.	0	1	0	.	0	0	0	.	0	0	0	.	0	0	0
0	0	.	0	0	0	.	1	0	0	.	0	0	0	.	0	0	0	.	0	0	0	.	0	0	0	.	0	0	0	.	0	0	0	.	0	0	0	.	0	0	0	.	0	0	0	.	0	0	0
0	0	.	1	0	0	.	0	0	1	.	0	0	0	.	1	0	0	.	1	0	0	.	1	0	0	.	0	0	0	.	0	1	0	.	0	0	0	.	0	0	0	.	0	0	0	.	0	0	0
.	1	0	0	.	1	1	1	.	0	0	0	.	0	0	0	.	0	0	0	.	0	0	0	.	0	0	0	.	0	0	0	.	0	0	0	.	0	0	0	.	0	0	0	.	0	0	0	.	0
0	0	0	0	0	0	0	0	0	0	0	0	0	0	0	0	0	0	0	0	0	0	1	1	0	0	0	0	0	0	0	0	0	0	0	0	0	0	0	1	0	0	0	0	0	0	0	0	0	0
0	0	0	0	0	0	0	0	0	0	0	0	0	0	0	0	0	0	0	0	0	0	0	0	0	0	0	0	0	0	0	0	0	0	0	0	0	0	1	1	0	0	0	0	0	0	0	0	0	0
0	0	0	0	0	0	0	0	0	0	0	0	0	0	0	0	0	0	0	0	0	0	0	0	0	0	0	0	0	0	0	0	0	0	0	0	0	0	0	1	0	0	0	0	0	0	0	0	0	0
0	0	0	0	0	0	1	1	0	0	0	0	0	0	0	0	0	0	0	0	0	0	0	0	0	0	0	0	0	0	0	0	0	0	0	0	0	0	0	0	0	0	0	0	0	0	0	0	0	0
1	1	0	0	0	0	0	0	0	0	0	0	0	0	0	0	0	0	1	0	0	0	0	0	0	0	0	0	0	0	0	1	0	0	0	0	0	0	0	0	0	0	0	0	0	0	0	0	1	0
1	1	1	1	1	1	0	0	0	0	0	0	0	0	0	1	0	0	0	1	0	0	0	0	0	0	0	0	0	0	0	0	0	0	0	0	0	0	0	0	0	0	0	0	0	0	0	0	1	1
1	0	0	0	0	0	0	0	0	0	0	0	0	0	0	0	0	0	0	0	0	1	0	0	0	0	0	0	0	0	0	0	0	0	0	0	0	0	0	0	0	0	0	0	0	0	0	0	0	0
0	0	0	0	0	0	0	0	1	0	0	0	0	0	0	0	0	0	0	0	0	0	1	0	0	1	0	0	0	1	0	0	0	0	1	1	0	0	1	1	0	0	0	0	0	0	0	0	0	0
0	0	0	1	0	0	0	0	0	0	0	0	0	1	0	0	0	0	0	0	0	0	0	0	0	0	0	0	0	0	0	0	0	0	0	0	0	0	0	0	0	0	0	0	0	0	0	0	0	0
0	0	0	0	0	0	0	0	0	0	0	0	0	0	0	0	0	0	0	0	0	0	0	0	0	0	0	0	0	0	0	0	0	0	0	0	0	0	0	0	0	0	0	0	0	0	0	0	0	0
1	0	0	0	0	0	0	0	0	0	0	0	0	0	0	0	0	0	0	0	0	0	0	0	0	0	0	0	0	0	0	0	0	0	0	0	0	0	0	0	0	0	0	0	0	0	1	0	0	0
0	0	0	0	0	0	0	0	1	0	0	0	0	0	0	0	0	0	0	0	0	1	1	0	0	0	0	0	0	0	0	0	0	0	0	0	0	0	0	0	0	0	0	0	0	0	0	0	0	0
1	0	0	0	0	1	1	1	0	0	0	0	0	0	0	0	0	0	0	0	0	0	0	0	0	0	0	0	0	1	0	0	0	0	0	0	0	0	0	0	0	0	0	0	0	0	0	0	0	0
.	0	0	0	.	0	1	1	.	0	0	0	.	0	0	0	.	0	0	0	.	0	0	0	.	0	0	0	.	0	0	0	.	0	0	0	.	0	0	0	.	0	0	0	.	0	0	0	.	0
0	0	1	1	0	0	0	0	0	0	0	0	0	0	0	0	0	0	0	0	0	0	0	0	0	0	0	0	0	0	0	0	0	0	0	0	0	0	0	0	0	0	0	0	0	0	0	0	0	0
0	0	0	.	0	0	1	.	0	0	0	.	1	0	0	.	0	0	0	.	0	0	0	.	0	0	0	.	0	0	0	.	0	0	0	.	0	0	0	.	0	0	0	.	0	0	0	.	0	0
0	0	0	0	0	0	0	0	0	0	0	0	0	0	0	0	0	0	0	0	0	0	0	0	0	0	0	0	0	0	0	0	0	0	0	0	0	0	0	0	0	0	0	0	0	0	0	0	0	0
0	0	0	1	0	0	1	0	0	0	1	0	0	0	1	0	0	1	1	0	0	0	0	0	0	1	0	0	0	1	0	0	0	0	1	0	0	0	1	0	0	0	1	0	0	1	0	0	0	1
0	0	0	0	0	0	0	0	0	0	0	0	0	0	0	0	0	0	0	0	0	0	0	0	0	0	0	0	0	0	0	0	0	0	0	0	1	1	1	1	0	0	0	0	0	0	0	0	0	0
0	0	0	0	0	0	0	0	0	0	0	0	0	0	0	0	0	0	0	0	0	0	0	0	0	0	0	0	0	0	0	0	1	1	1	1	0	0	0	0	0	0	0	0	0	0	0	0	0	0
.	.	0	0	.	.	0	0	.	.	0	0	.	.	0	0	.	.	0	0	.	.	0	0	.	.	0	0	.	.	0	0	.	.	0	0	.	.	0	0	.	.	0	0	.	.	0	0	.	.
1	0	0	0	0	1	1	1	0	0	0	0	0	0	0	0	0	0	0	0	0	0	0	0	0	0	0	0	0	0	0	0	0	0	0	0	0	0	0	0	0	0	0	0	1	0	0	0	0	0
1	1	1	1	1	1	1	1	0	0	0	0	0	0	0	0	0	0	0	0	0	0	0	0	0	0	0	0	0	0	0	0	0	0	0	0	0	0	0	0	0	0	0	0	0	0	0	0	0	0
1	0	0	0	0	0	1	0	1	0	0	0	1	0	0	0	1	0	0	0	1	0	0	0	1	0	0	0	1	0	0	0	1	0	0	0	1	0	0	0	1	0	0	0	1	0	0	0	0	1
.	1	0	0	.	0	0	0	.	0	0	0	.	0	0	0	.	0	0	0	.	0	0	0	.	0	0	0	.	0	0	0	.	1	0	0	.	0	0	0	.	0	0	1	.	0	0	0	.	0
0	0	0	1	0	0	0	0	1	0	0	0	0	0	0	0	0	0	0	0	0	0	1	0	0	0	0	0	0	0	0	0	0	0	0	0	0	0	0	0	0	0	0	0	0	0	0	0	0	0
0	0	0	0	0	0	1	0	0	0	0	0	0	0	0	0	0	0	0	0	0	0	0	0	0	0	0	0	0	0	0	0	0	0	0	0	0	0	0	0	0	0	0	0	0	0	0	0	0	0
0	0	0	0	0	0	0	0	1	0	0	0	0	0	0	0	0	1	0	0	0	1	0	0	0	0	1	0	0	0	0	1	0	0	1	1	0	0	0	0	0	0	0	0	0	0	0	0	0	0
0	0	.	0	0	0	.	1	0	0	.	0	0	0	.	0	0	0	.	0	0	0	.	0	0	0	.	0	0	0	.	0	0	0	.	0	0	0	.	0	0	0	.	0	0	0	.	0	0	0
1	0	0	0	0	0	0	1	0	0	0	0	0	0	0	0	0	1	0	0	0	0	0	0	0	0	0	0	0	0	0	0	0	0	1	0	0	1	1	1	0	0	0	0	0	0	0	0	0	0
0	0	0	0	0	0	0	0	0	0	0	0	0	0	0	0	0	0	0	0	0	0	0	0	0	0	0	0	0	0	0	0	0	0	0	0	0	0	0	0	0	0	0	0	0	0	0	0	0	0
0	0	0	0	0	0	0	0	0	0	0	0	0	0	0	0	0	0	0	0	0	0	0	0	0	0	0	0	0	0	0	0	0	0	0	1	0	0	0	0	0	0	0	0	0	0	0	0	0	0
0	1	1	0	0	0	0	0	0	0	0	0	0	0	0	0	0	0	0	0	0	0	0	0	0	0	0	0	0	0	0	0	0	0	0	0	0	0	0	0	0	0	0	0	0	0	0	0	0	0
.	.	0	0	.	.	0	0	.	.	0	0	.	.	0	0	.	.	0	0	.	.	0	0	.	.	0	0	.	.	0	0	.	.	0	0	.	.	0	0	.	.	0	0	.	.	0	0	.	.
0	0	0	0	0	0	0	0	0	0	0	0	0	0	0	0	0	0	0	0	0	0	0	0	0	0	0	0	0	0	0	0	0	0	0	0	0	0	0	0	0	0	0	0	0	0	0	0	0	0
.	0	0	1	.	0	0	0	.	0	0	0	.	0	0	0	.	0	0	0	.	0	0	0	.	0	0	0	.	0	0	0	.	0	0	0	.	0	0	0	.	0	0	0	.	0	0	0	.	1
0	0	0	0	1	1	0	0	0	0	0	0	0	1	1	1	0	0	0	0	0	1	1	1	0	0	0	0	0	0	0	0	0	0	0	0	0	0	0	0	0	0	0	0	1	1	0	0	1	0
0	0	0	0	0	1	1	1	0	0	0	0	0	0	0	0	0	0	0	0	0	0	0	0	0	0	0	0	0	0	0	0	0	0	0	0	0	0	0	0	0	0	0	0	0	0	0	0	0	0
0	0	0	0	0	0	0	1	0	0	0	0	0	0	0	0	0	0	0	0	0	0	0	0	0	0	0	0	0	0	0	0	0	0	0	0	0	0	0	0	0	0	0	0	0	0	0	0	0	0
0	0	0	0	0	0	0	0	0	0	0	0	0	0	0	0	0	0	0	0	1	1	1	1	0	0	0	0	0	0	0	0	0	0	0	0	0	0	0	0	0	0	0	0	0	0	0	0	0	0
.	.	0	.	.	.	0	.	.	.	0	.	.	.	0	.	.	.	0	.	.	.	0	.	.	.	0	.	.	.	0	.	.	.	1	.	.	.	1	.	.	.	0	.	.	.	0	.	.	.
1	0	0	0	0	0	0	0	0	0	0	0	0	0	0	0	0	0	0	0	0	0	0	0	0	0	0	0	0	0	0	0	1	0	0	0	0	0	0	0	0	0	0	0	0	0	0	0	0	0
0	0	0	1	0	0	0	0	1	0	0	0	0	0	0	0	0	0	0	0	0	1	0	0	0	0	0	0	0	0	0	0	0	0	1	0	0	0	0	0	0	0	0	0	0	0	0	0	0	1
0	0	0	0	0	0	0	0	0	0	0	0	0	0	0	0	0	0	0	0	0	0	0	0	0	0	0	0	0	0	0	0	0	0	0	0	0	0	0	0	0	1	0	0	0	0	0	0	0	0
1	0	0	0	0	1	1	1	0	0	0	0	0	0	0	0	0	0	0	0	0	0	0	0	0	0	0	0	0	0	0	0	0	0	0	0	0	0	0	0	0	0	0	0	0	0	0	0	1	0
0	0	0	0	0	0	0	0	1	0	0	0	0	0	0	0	0	0	0	0	0	0	0	0	0	0	0	0	0	0	0	0	0	0	0	0	0	0	0	0	0	0	0	0	0	0	0	0	0	0
1	0	0	0	1	1	1	1	0	0	0	0	0	0	0	0	0	0	0	0	0	0	0	0	0	0	0	0	0	0	0	0	0	0	0	0	0	0	0	0	1	0	0	0	0	0	0	0	1	1
0	0	0	0	0	0	0	0	0	0	0	0	0	0	0	0	0	0	0	0	1	0	0	0	0	0	0	0	0	0	0	0	0	1	0	0	0	0	0	0	0	0	0	0	0	0	0	0	0	0
.	0	0	0	.	0	1	1	.	0	0	0	.	0	0	0	.	0	0	0	.	0	0	0	.	0	0	0	.	0	0	0	.	0	0	0	.	0	0	0	.	0	0	0	.	0	0	1	.	0
.	0	0	0	.	0	0	0	.	0	0	0	.	0	0	0	.	0	0	0	.	0	0	0	.	0	0	0	.	0	0	0	.	0	0	0	.	0	0	0	.	0	0	0	.	0	0	0	.	0
0	0	0	0	0	0	1	1	0	0	0	0	0	0	0	0	0	0	0	0	0	0	0	0	0	0	0	0	0	1	0	0	1	0	0	0	0	0	0	0	0	0	0	0	0	0	0	0	0	0
0	0	0	0	0	0	1	1	0	0	0	0	1	1	0	0	0	0	0	0	0	0	0	0	0	0	0	0	0	0	0	0	0	0	0	0	0	0	0	0	0	0	0	0	0	0	0	0	0	0
0	0	0	0	0	0	0	0	0	0	0	0	0	0	0	0	0	0	0	0	0	0	0	0	0	0	0	0	0	0	0	0	0	0	0	0	0	0	0	0	0	0	0	0	0	0	0	0	0	0
0	1	1	1	0	0	0	1	0	0	0	0	0	0	0	0	0	0	0	0	0	0	0	0	0	0	0	0	1	1	0	0	0	0	0	0	0	1	1	0	0	0	0	0	0	0	0	0	0	0
0	0	0	0	0	0	0	0	0	0	0	0	0	0	0	0	0	0	0	0	0	0	0	0	0	0	0	0	0	0	0	0	0	0	0	0	0	0	0	0	0	0	0	0	0	0	0	0	0	0
0	0	0	0	0	0	0	0	1	0	0	0	0	0	0	0	0	0	0	0	0	0	0	0	0	1	0	0	0	0	0	0	0	0	0	0	0	0	1	0	0	0	0	0	0	0	0	0	0	0
0	1	0	1	0	0	0	1	0	0	0	1	0	1	0	0	0	1	0	0	0	1	0	0	0	0	0	0	1	0	0	0	0	0	0	0	1	0	0	0	0	1	0	0	0	0	1	0	0	0
0	0	0	0	0	0	0	0	0	0	0	0	0	0	0	0	0	0	0	0	0	0	0	0	0	0	0	0	0	0	0	0	0	0	0	0	0	0	0	0	0	0	0	0	0	0	0	0	0	0
0	0	0	0	0	0	0	0	0	0	0	0	0	0	0	0	0	0	0	0	0	0	0	0	0	0	0	0	0	0	0	0	0	0	0	0	0	0	0	0	0	0	0	0	0	0	0	0	0	0
1	0	0	.	0	0	0	.	0	0	0	.	0	0	0	.	0	0	0	.	0	0	0	.	0	0	0	.	0	0	0	.	0	0	0	.	0	0	0	.	0	0	0	.	0	0	0	.	0	0
0	1	1	1	0	0	0	0	0	0	0	0	0	0	0	0	0	0	0	0	0	0	0	0	0	0	0	0	0	0	0	0	0	0	0	0	0	0	0	0	0	0	0	0	0	0	0	0	0	0
0	0	1	1	0	0	0	0	0	0	0	0	0	0	0	0	0	0	0	0	0	0	0	0	0	0	0	0	0	0	0	0	0	0	0	0	0	0	0	0	0	0	0	0	0	0	0	0	0	0
.	0	.	0	.	0	.	0	.	0	.	0	.	0	.	0	.	0	.	0	.	0	.	0	.	0	.	0	.	0	.	0	.	0	.	0	.	0	.	0	.	0	.	0	.	0	.	0	.	0
0	0	0	0	0	0	0	0	0	0	0	0	0	0	0	0	0	0	0	0	0	0	0	0	0	0	0	0	0	0	0	0	0	0	0	0	0	0	0	0	0	0	0	0	0	0	0	0	0	0
0	0	0	0	0	0	0	0	0	0	0	0	0	0	0	0	0	0	0	0	0	0	0	0	0	0	0	0	0	0	0	0	0	0	0	0	0	0	0	0	0	0	0	0	0	0	0	0	0	0
0	0	0	1	0	0	0	0	0	0	0	0	0	0	0	0	0	0	0	0	0	0	0	0	0	1	1	0	0	0	0	0	0	0	0	0	0	0	0	0	0	0	0	0	0	0	0	0	0	0
0	0	0	0	0	0	0	0	0	0	0	0	0	0	0	0	0	0	0	0	0	0	0	0	0	0	0	0	0	0	0	0	0	0	0	1	0	0	0	0	0	0	0	0	0	0	0	0	0	0
0	0	0	0	0	0	0	1	0	0	0	0	0	0	0	0	0	0	0	0	0	0	0	0	0	0	0	0	0	0	0	0	0	1	1	0	0	0	0	0	0	0	0	0	0	0	0	0	0	0
0	0	0	0	0	0	0	0	0	0	0	0	0	0	0	0	0	0	0	0	0	0	0	0	0	0	0	0	0	0	0	0	0	0	0	0	0	0	0	0	0	0	0	0	0	0	0	0	0	0
0	0	1	.	0	0	1	.	0	0	0	.	0	0	0	.	0	0	0	.	0	0	0	.	0	0	0	.	0	0	0	.	0	1	0	.	0	0	0	.	0	0	0	.	0	0	0	.	0	0
0	.	0	0	0	.	1	1	0	.	0	0	0	.	0	0	0	.	0	0	0	.	0	0	0	.	0	0	0	.	0	0	0	.	0	0	0	.	0	0	0	.	0	0	0	.	0	0	0	.
0	0	0	0	0	0	0	0	0	0	0	0	0	0	0	0	0	0	0	0	0	0	0	0	0	0	0	0	0	0	0	0	1	1	0	0	0	0	1	1	0	0	0	0	0	0	0	0	0	0
0	0	0	0	0	0	0	0	0	0	0	0	0	0	0	0	0	0	0	0	0	0	0	0	0	0	0	0	0	0	0	0	0	0	0	1	0	0	0	0	0	0	0	0	0	0	0	0	0	0
.	0	0	.	.	0	0	.	.	0	0	.	.	0	0	.	.	0	0	.	.	0	0	.	.	0	0	.	.	0	0	.	.	0	0	.	.	0	0	.	.	0	0	.	.	0	0	.	.	0
0	0	0	0	0	0	0	0	0	0	0	0	0	0	0	0	0	0	0	0	0	0	0	0	0	0	0	0	0	0	0	0	0	0	0	0	0	0	0	0	0	0	0	0	0	0	0	0	0	0
.	1	0	0	.	0	0	0	.	0	0	0	.	0	0	0	.	0	0	0	.	0	0	0	.	0	0	0	.	0	0	0	.	0	0	1	.	0	0	0	.	0	0	0	.	0	0	0	.	0
0	0	0	0	0	0	0	0	0	0	0	0	0	0	0	0	0	0	0	0	0	0	0	0	0	0	0	0	0	0	0	0	0	0	0	0	0	0	0	0	0	0	0	0	0	0	0	0	0	0
0	0	0	0	1	1	1	0	0	0	0	0	0	0	0	0	0	0	0	0	0	0	0	0	0	0	0	0	0	0	0	0	0	0	0	0	0	0	0	0	0	0	0	0	0	0	0	0	0	0
0	0	0	0	1	1	1	1	0	0	0	0	0	0	0	0	0	0	0	0	0	0	0	0	0	0	0	0	0	0	0	0	0	0	0	0	0	0	0	0	0	0	0	0	0	0	0	0	0	0
.	1	0	0	.	0	0	0	.	0	0	0	.	0	0	0	.	0	0	0	.	0	0	0	.	0	0	0	.	0	0	0	.	0	0	0	.	0	0	0	.	0	0	0	.	0	0	0	.	0
0	0	0	0	0	0	0	0	0	0	0	0	0	0	0	0	0	0	0	0	0	0	0	0	0	0	0	0	0	0	0	0	0	0	1	1	0	0	0	0	0	0	0	0	0	0	0	0	1	0
0	0	0	0	0	0	0	0	1	0	0	0	0	0	0	0	0	0	0	0	0	0	0	0	0	0	0	0	0	0	0	0	0	0	0	0	0	0	0	0	0	0	0	0	0	0	0	0	0	0
0	0	0	0	0	0	0	0	0	0	0	0	0	0	0	0	0	0	0	0	0	0	0	0	0	0	0	0	0	0	0	0	0	1	0	0	0	0	0	0	0	0	0	0	0	0	0	0	0	0
0	0	0	0	0	0	0	1	0	0	0	0	0	0	0	0	0	0	0	0	0	0	0	0	0	0	0	0	0	0	0	0	0	0	0	0	0	0	0	0	0	0	0	0	0	0	0	0	0	0
0	0	0	0	0	0	0	0	0	0	0	1	0	0	0	0	0	0	0	0	0	0	1	1	0	0	0	0	0	0	0	0	0	0	0	0	0	0	0	0	0	0	0	0	0	0	0	0	0	0
0	0	0	0	0	0	0	0	0	0	0	0	0	0	0	0	0	0	0	0	0	0	0	0	0	0	0	0	0	0	0	0	0	0	0	0	0	0	0	0	0	0	0	0	0	0	0	0	0	0
1	.	.	.	0	.	.	.	0	.	.	.	0	.	.	.	0	.	.	.	0	.	.	.	0	.	.	.	0	.	.	.	0	.	.	.	0	.	.	.	0	.	.	.	0	.	.	.	0	.
0	0	0	0	0	0	0	0	0	0	0	0	0	0	0	0	0	0	0	0	0	0	0	0	0	0	0	0	0	0	0	0	0	0	0	0	0	0	0	0	0	0	0	0	0	0	0	0	1	1
0	0	0	0	0	0	0	0	0	0	0	0	0	0	0	0	0	0	0	0	0	0	0	0	0	0	0	0	0	0	0	0	0	0	0	0	0	0	0	0	1	1	1	1	0	0	0	0	0	0
0	0	0	1	0	0	1	1	0	0	0	0	0	0	0	0	0	0	0	0	0	0	0	0	0	0	0	0	0	0	0	0	0	0	0	0	0	0	0	0	0	0	0	0	0	0	0	0	0	0
.	.	1	.	.	.	0	.	.	.	0	.	.	.	0	.	.	.	0	.	.	.	0	.	.	.	0	.	.	.	0	.	.	.	0	.	.	.	0	.	.	.	0	.	.	.	0	.	.	.
.	.	0	.	.	.	0	.	.	.	0	.	.	.	0	.	.	.	0	.	.	.	0	.	.	.	0	.	.	.	0	.	.	.	0	.	.	.	0	.	.	.	0	.	.	.	0	.	.	.
.	.	.	0	.	.	.	1	.	.	.	0	.	.	.	0	.	.	.	0	.	.	.	0	.	.	.	0	.	.	.	0	.	.	.	0	.	.	.	0	.	.	.	0	.	.	.	0	.	.
0	0	1	1	0	0	0	0	0	0	0	0	1	1	0	0	0	0	0	0	0	0	0	0	0	0	0	0	0	0	0	0	0	0	0	0	0	0	0	0	0	0	0	0	0	0	0	0	0	0
0	0	0	0	0	0	0	0	0	0	0	0	0	0	0	0	0	0	0	0	0	0	0	0	0	0	0	0	0	0	0	0	0	0	0	0	0	0	0	0	0	0	0	0	0	0	0	0	0	0
0	0	0	0	1	1	1	1	0	0	0	0	0	0	0	0	0	0	0	0	0	0	0	0	0	0	0	0	0	0	0	0	0	0	0	0	0	0	0	0	0	0	0	0	0	0	0	0	0	0
.	0	.	.	.	0	.	.	.	0	.	.	.	0	.	.	.	0	.	.	.	0	.	.	.	0	.	.	.	0	.	.	.	0	.	.	.	0	.	.	.	0	.	.	.	0	.	.	.	0
0	0	0	0	0	0	0	0	0	0	0	0	0	0	1	1	0	0	0	0	0	0	0	0	0	0	0	0	0	0	0	0	0	0	0	0	0	0	0	0	0	0	0	0	0	0	0	0	0	0
1	0	0	0	1	0	0	0	0	1	0	0	0	1	0	0	0	1	0	0	0	1	0	0	0	1	0	0	0	1	0	0	0	0	1	0	0	0	0	1	0	0	0	1	1	0	0	0	1	0
0	0	0	0	1	1	1	1	0	0	0	0	0	0	0	0	0	0	0	0	0	0	0	0	0	0	0	0	0	0	0	0	0	0	0	0	0	0	0	0	0	0	0	0	1	1	0	1	0	0
0	0	0	0	0	0	0	0	1	0	0	0	0	0	0	0	0	0	0	0	0	0	0	0	0	0	0	0	1	1	1	0	1	1	1	0	0	0	0	0	0	0	0	0	0	0	0	0	0	0
0	0	0	0	0	0	0	0	0	0	0	0	0	0	0	0	0	0	0	0	0	0	0	0	0	0	0	0	0	0	0	0	0	0	0	0	0	0	0	0	0	0	0	0	0	0	0	0	0	0
0	0	0	0	0	0	1	1	0	0	0	0	0	0	0	0	0	0	0	0	0	0	0	0	0	0	0	0	0	0	0	0	0	0	0	0	0	0	0	0	0	0	0	0	0	0	0	0	1	1
0	0	1	.	1	0	0	.	0	1	0	.	0	0	0	.	0	0	0	.	0	0	0	.	0	0	1	.	0	0	0	.	0	0	0	.	0	0	0	.	0	0	0	.	0	0	0	.	0	0
0	0	0	0	0	0	0	0	1	0	0	0	1	1	0	0	0	1	0	0	0	0	0	0	0	0	0	0	0	0	0	0	0	0	0	0	0	0	0	0	0	0	0	0	0	0	0	0	0	0
0	0	0	.	0	0	0	.	0	0	1	.	0	0	0	.	0	0	1	.	0	0	0	.	0	0	1	.	0	0	0	.	0	1	0	.	0	1	0	.	1	0	0	.	0	1	0	.	0	0
0	0	0	0	0	0	0	0	0	0	0	0	0	0	0	0	0	0	0	0	0	0	0	0	0	0	0	0	0	0	0	0	1	1	1	0	0	0	0	0	0	0	0	0	0	0	0	0	0	0
0	.	.	.	1	.	.	.	0	.	.	.	0	.	.	.	0	.	.	.	0	.	.	.	0	.	.	.	0	.	.	.	0	.	.	.	0	.	.	.	0	.	.	.	0	.	.	.	0	.
1	1	1	1	1	1	1	1	0	0	0	0	0	0	0	0	0	0	0	0	0	0	0	0	0	0	0	0	0	0	0	0	0	0	0	0	0	0	0	0	0	0	0	0	0	0	0	0	0	0
0	.	.	.	1	.	.	.	0	.	.	.	0	.	.	.	0	.	.	.	0	.	.	.	0	.	.	.	0	.	.	.	0	.	.	.	0	.	.	.	0	.	.	.	0	.	.	.	0	.
1	0	0	0	1	1	1	1	0	0	0	0	0	0	0	0	0	0	0	0	0	0	0	0	0	0	0	0	0	0	0	0	0	0	0	0	0	0	0	0	0	0	0	0	0	0	0	0	0	0
0	0	0	0	0	0	0	0	0	0	0	0	0	0	0	0	0	0	0	0	0	0	0	0	0	0	0	0	0	0	0	0	0	0	0	0	0	1	1	0	1	0	0	0	0	0	0	1	0	0
0	0	0	0	0	0	0	0	0	0	0	0	0	0	0	0	0	0	0	0	0	0	0	0	0	0	0	0	0	0	0	0	1	1	1	1	0	0	0	0	0	0	0	0	0	0	0	0	0	0
0	0	0	0	0	0	0	0	0	0	0	0	0	0	0	0	0	0	0	0	0	0	0	0	0	0	0	0	0	0	0	0	0	0	0	0	0	0	0	0	0	0	0	0	0	0	0	0	0	0
0	0	0	0	0	0	0	0	0	0	0	0	0	0	0	0	0	0	0	0	0	0	0	0	0	0	0	0	0	0	0	0	0	0	0	0	0	0	0	0	0	0	0	0	0	0	0	0	0	0
0	0	0	0	0	0	0	0	0	0	0	0	0	0	0	0	0	0	0	0	0	0	0	0	0	0	0	0	0	0	0	0	1	0	0	0	0	0	0	1	0	0	0	0	0	0	0	0	0	0
1	0	0	0	0	0	0	1	0	0	0	0	0	0	0	1	0	1	0	1	0	0	0	0	0	0	0	0	0	0	0	0	0	0	1	0	0	0	0	0	0	0	0	0	0	0	0	0	0	0
.	0	.	.	.	0	.	.	.	0	.	.	.	0	.	.	.	0	.	.	.	0	.	.	.	1	.	.	.	1	.	.	.	1	.	.	.	1	.	.	.	0	.	.	.	0	.	.	.	0
0	0	0	0	0	0	0	0	1	0	0	0	0	1	1	1	0	1	1	1	0	0	0	0	0	0	0	0	0	0	0	0	0	0	0	0	0	0	0	0	0	0	0	0	0	0	0	0	0	0
1	0	1	1	0	0	0	0	0	0	0	0	0	0	0	0	0	0	0	0	0	0	0	0	0	0	0	0	0	0	0	0	0	0	0	0	0	0	0	0	0	0	0	0	0	0	0	0	0	0
0	0	0	0	0	0	0	0	0	0	0	0	0	0	0	0	0	0	0	0	0	0	0	0	0	0	0	0	0	0	0	0	0	1	0	0	0	0	0	0	0	0	0	0	0	0	0	0	0	0
1	.	1	0	0	.	0	1	0	.	0	0	0	.	0	0	0	.	0	0	0	.	0	0	0	.	0	0	0	.	0	0	0	.	0	0	0	.	0	0	0	.	0	0	0	.	0	0	0	.
1	1	1	0	0	0	0	0	0	0	0	0	0	0	0	1	0	0	0	0	0	0	0	0	0	0	0	0	0	0	0	0	0	0	0	0	0	0	0	0	0	0	0	0	0	0	0	0	0	0
0	0	0	0	0	0	0	0	0	0	0	0	0	0	0	0	0	0	0	0	0	0	0	0	0	0	0	0	0	0	0	0	0	0	0	0	0	0	0	0	0	0	0	0	0	0	0	0	1	1
0	0	0	0	0	0	0	0	0	0	0	0	0	0	0	0	0	0	0	0	0	0	0	0	0	0	0	0	0	0	0	0	0	0	0	0	0	0	0	0	0	0	0	0	0	0	0	0	0	0
1	1	0	0	0	0	0	0	0	0	0	0	0	0	0	0	0	0	0	0	0	0	0	0	0	0	0	0	0	0	0	0	0	0	0	0	0	0	0	0	0	0	0	0	0	0	1	1	0	0
0	0	1	.	1	0	0	.	1	0	0	.	0	0	0	.	0	0	0	.	0	0	0	.	0	0	0	.	0	0	0	.	0	1	0	.	0	0	0	.	0	0	0	.	0	0	0	.	0	0
0	0	0	1	0	0	1	0	0	0	1	0	0	1	0	0	0	1	0	0	0	0	1	0	1	0	0	0	1	0	0	0	1	0	0	0	0	0	0	0	0	0	0	0	1	0	0	0	0	0
0	0	0	0	0	0	0	0	0	0	0	0	0	0	0	0	0	0	0	0	0	0	0	0	0	0	0	0	0	0	0	0	0	0	0	0	0	0	0	0	0	0	0	0	0	0	0	0	0	0
1	0	1	.	0	1	1	.	0	0	0	.	0	0	0	.	0	0	0	.	0	0	0	.	0	0	0	.	0	0	0	.	0	0	0	.	0	0	0	.	0	0	0	.	0	0	0	.	0	0
0	0	0	1	0	0	0	0	0	1	0	0	1	0	0	0	1	0	0	0	0	0	1	0	1	0	0	0	0	0	0	0	0	0	0	0	0	0	1	0	0	1	0	0	0	0	0	0	0	0
0	0	0	0	0	0	1	1	0	0	0	0	0	0	0	0	0	0	0	0	0	0	0	0	0	0	0	0	0	0	0	0	0	0	0	0	0	0	0	0	0	0	0	0	0	0	0	0	0	0
.	0	1	0	.	0	0	1	.	0	0	0	.	0	0	0	.	0	0	0	.	0	0	0	.	0	0	0	.	0	0	0	.	0	0	0	.	0	0	0	.	0	0	0	.	0	0	0	.	0
.	0	.	.	.	0	.	.	.	0	.	.	.	0	.	.	.	0	.	.	.	0	.	.	.	0	.	.	.	0	.	.	.	0	.	.	.	0	.	.	.	1	.	.	.	0	.	.	.	0
0	0	0	0	0	0	0	1	0	0	0	0	0	0	0	0	0	0	0	0	0	0	0	0	0	0	0	0	0	0	0	0	0	0	0	0	0	0	0	0	0	0	0	0	0	0	0	0	0	0
1	0	0	0	0	1	0	0	1	0	0	0	1	0	0	0	0	1	0	0	1	0	0	0	1	0	0	0	0	0	1	0	0	1	0	0	1	0	0	0	0	1	0	0	1	0	0	0	1	0
0	0	.	1	0	0	.	1	0	1	.	0	0	1	.	0	0	1	.	0	0	1	.	0	1	0	.	0	0	1	.	0	0	1	.	0	0	1	.	0	0	1	.	0	0	0	.	1	0	0
1	0	.	0	1	0	.	0	1	0	.	0	0	1	.	0	0	1	.	0	0	0	.	1	0	0	.	1	0	1	.	0	0	1	.	0	1	0	.	0	0	0	.	0	0	0	.	0	0	0
0	0	0	0	0	0	0	0	0	0	0	0	0	0	0	0	0	0	0	0	0	0	0	0	0	0	0	0	0	0	0	0	0	0	1	1	0	0	0	0	0	0	0	0	0	0	0	0	0	0
.	0	0	0	.	0	0	0	.	0	0	0	.	0	0	0	.	1	1	1	.	0	0	0	.	0	0	0	.	0	0	0	.	0	0	0	.	0	0	0	.	0	0	0	.	0	0	0	.	0
1	0	0	0	0	0	0	0	0	0	0	0	0	0	0	0	0	0	0	0	0	0	0	0	0	0	0	0	0	0	0	0	0	0	0	0	0	0	0	0	0	0	0	0	0	0	0	0	0	0
1	1	0	0	0	1	1	1	0	0	0	0	0	0	0	0	0	0	0	0	0	0	0	0	0	0	0	0	0	0	0	0	0	0	0	0	0	0	0	0	0	0	0	0	0	0	0	0	0	0
0	0	0	.	0	0	0	.	0	0	0	.	0	0	0	.	0	0	0	.	0	0	0	.	0	0	0	.	0	0	0	.	0	0	0	.	0	0	0	.	0	0	0	.	0	0	0	.	0	0
.	1	.	.	.	0	.	.	.	0	.	.	.	0	.	.	.	0	.	.	.	0	.	.	.	0	.	.	.	0	.	.	.	0	.	.	.	0	.	.	.	0	.	.	.	0	.	.	.	0
1	1	1	1	0	0	0	0	0	0	0	0	0	0	0	0	0	0	0	0	0	0	0	0	0	0	0	0	0	0	0	0	0	0	0	0	0	0	0	0	0	0	0	0	0	0	0	0	0	0
0	0	.	1	0	0	.	1	0	0	.	0	0	0	.	0	0	0	.	0	0	0	.	0	0	0	.	0	0	0	.	0	0	0	.	0	0	0	.	0	0	0	.	0	0	0	.	0	0	0
0	0	0	.	0	0	0	.	0	0	0	.	0	0	0	.	0	0	0	.	0	0	0	.	0	0	0	.	0	0	0	.	0	0	0	.	0	0	0	.	0	0	0	.	0	0	0	.	0	0
.	.	.	0	.	.	.	0	.	.	.	0	.	.	.	0	.	.	.	0	.	.	.	0	.	.	.	0	.	.	.	0	.	.	.	0	.	.	.	0	.	.	.	0	.	.	.	0	.	.
0	1	0	0	0	0	0	0	0	0	0	0	0	0	1	0	0	0	0	1	0	0	0	0	0	0	0	0	0	0	0	0	0	0	0	0	0	0	0	0	0	0	0	0	0	0	0	0	0	0
.	0	0	1	.	0	1	0	.	0	1	0	.	1	0	0	.	1	0	0	.	1	0	0	.	1	0	0	.	0	1	0	.	0	1	0	.	0	1	0	.	1	0	0	.	0	1	0	.	0
0	0	0	0	1	1	1	1	0	0	0	0	0	0	0	0	0	0	0	0	0	0	0	0	0	0	0	0	0	0	0	0	0	0	0	0	0	0	0	0	0	0	0	0	0	0	0	0	0	0
0	1	0	0	0	1	0	0	0	0	0	1	0	0	0	0	0	0	1	0	0	0	0	0	0	0	0	0	0	0	0	0	1	0	0	1	1	0	0	1	0	0	0	0	0	0	0	0	0	0
0	0	0	0	0	0	0	0	0	0	0	0	0	0	0	0	0	0	0	0	0	0	0	0	0	0	0	0	0	0	0	0	0	0	0	0	0	0	0	0	0	0	0	0	0	0	0	0	0	0
1	0	0	.	0	0	0	.	0	0	0	.	0	1	0	.	1	0	0	.	0	0	1	.	0	0	0	.	0	0	0	.	0	0	0	.	0	0	0	.	0	0	0	.	0	0	0	.	0	0
0	0	0	0	0	0	0	0	0	0	0	0	0	0	0	0	0	0	0	0	0	0	0	0	0	0	0	0	0	0	0	0	0	0	0	0	0	0	0	0	0	0	0	0	0	0	0	0	0	0
0	0	0	0	0	0	0	0	0	0	0	0	0	0	1	0	0	0	0	0	0	0	0	0	0	0	0	0	0	0	0	0	0	0	0	0	0	0	0	0	0	0	0	0	0	0	0	0	0	0
0	0	0	0	1	1	1	1	0	0	0	0	0	0	0	0	0	0	0	0	0	0	0	0	0	0	0	0	0	0	0	0	0	0	0	0	0	0	0	0	0	0	0	0	0	0	0	0	0	0
1	1	1	0	0	0	0	0	0	0	0	0	0	0	0	0	0	0	0	0	0	0	0	0	0	0	0	0	0	0	0	0	0	0	0	0	0	0	0	0	0	0	0	1	0	0	0	0	0	0
1	1	0	0	0	0	0	0	0	0	0	0	0	0	0	0	0	0	0	0	0	0	0	0	0	0	0	0	0	0	0	0	0	0	0	0	0	0	1	0	0	0	0	0	0	0	0	0	0	0
0	0	1	1	0	0	0	0	0	0	0	0	0	0	0	0	0	0	0	0	0	0	0	0	0	0	0	0	0	0	0	0	1	1	0	0	0	0	0	0	0	0	0	0	0	0	0	0	0	0
0	0	0	.	0	0	0	.	0	0	0	.	0	0	0	.	0	0	0	.	0	0	0	.	0	0	0	.	0	0	0	.	0	1	0	.	0	0	0	.	0	0	0	.	0	0	0	.	0	0
0	.	1	0	0	.	0	0	0	.	0	0	0	.	0	0	0	.	0	0	0	.	0	0	0	.	0	0	0	.	0	0	0	.	0	0	0	.	0	1	0	.	0	0	0	.	0	0	0	.
0	.	0	0	0	.	0	1	0	.	0	0	0	.	0	0	0	.	0	0	0	.	0	0	0	.	0	0	0	.	0	0	0	.	0	0	0	.	0	0	0	.	0	0	0	.	0	1	1	.
.	.	.	1	.	.	.	1	.	.	.	0	.	.	.	0	.	.	.	0	.	.	.	0	.	.	.	1	.	.	.	0	.	.	.	0	.	.	.	0	.	.	.	0	.	.	.	0	.	.
0	1	0	0	0	0	0	0	0	0	0	0	0	0	0	0	0	0	0	0	0	0	0	0	0	0	0	0	0	0	0	0	0	0	0	0	0	0	0	0	0	0	0	0	0	0	0	0	0	0
0	0	0	1	0	0	0	1	0	0	0	0	0	0	0	1	0	0	0	0	0	0	0	0	0	0	0	0	0	0	0	0	0	0	0	0	0	0	0	1	0	0	0	0	0	0	0	0	1	0
0	1	1	0	1	0	0	1	0	0	0	0	0	0	0	0	0	0	0	0	0	0	0	0	0	0	0	0	0	0	0	0	0	0	0	0	0	0	0	0	0	0	0	0	0	0	0	0	0	0
0	0	0	0	1	1	1	0	0	0	0	1	0	0	0	0	0	0	0	0	0	0	0	0	0	0	0	0	0	0	0	0	0	0	0	0	0	0	0	0	0	0	0	0	0	0	0	0	0	0
1	0	0	0	0	0	0	1	0	0	0	0	0	0	0	0	0	0	0	0	0	0	0	0	0	0	0	0	0	0	0	0	0	0	0	0	0	0	0	0	0	0	0	0	0	0	0	0	1	0
0	1	0	0	0	0	1	0	0	1	0	0	0	1	0	0	0	0	1	0	1	0	0	0	0	0	1	0	0	1	0	0	1	0	0	0	0	0	0	1	0	1	0	0	1	0	0	0	0	0
0	0	.	0	0	0	.	0	0	0	.	0	0	0	.	0	0	1	.	0	0	0	.	0	0	0	.	0	0	0	.	0	0	0	.	0	0	0	.	0	0	0	.	0	0	0	.	0	1	0
0	.	0	0	0	.	0	0	0	.	0	0	0	.	0	0	0	.	0	0	0	.	0	0	0	.	0	0	0	.	0	0	0	.	0	0	0	.	0	1	0	.	0	0	0	.	0	0	1	.
1	0	0	0	0	1	0	0	0	0	0	0	0	1	0	0	0	0	0	0	0	0	0	0	0	0	0	0	0	0	0	0	0	0	0	0	0	0	0	0	0	0	1	0	0	0	0	0	0	0
0	.	.	.	0	.	.	.	0	.	.	.	0	.	.	.	0	.	.	.	0	.	.	.	0	.	.	.	0	.	.	.	0	.	.	.	0	.	.	.	0	.	.	.	0	.	.	.	0	.
.	1	1	1	.	1	1	1	.	0	0	0	.	0	0	0	.	0	0	0	.	0	0	0	.	0	0	0	.	0	0	0	.	0	0	0	.	0	0	0	.	0	0	0	.	0	0	0	.	0
.	.	0	.	.	.	1	.	.	.	0	.	.	.	0	.	.	.	0	.	.	.	0	.	.	.	0	.	.	.	0	.	.	.	0	.	.	.	0	.	.	.	0	.	.	.	0	.	.	.
0	0	0	0	0	0	0	0	0	0	0	0	0	0	0	0	0	0	0	0	0	0	0	0	0	0	0	0	0	0	0	0	0	0	0	0	0	0	0	0	0	0	0	0	0	0	0	0	0	0
0	0	0	0	0	0	0	0	0	0	0	0	0	0	0	0	0	0	0	0	0	0	0	0	0	0	0	0	0	0	0	0	0	0	1	0	0	0	0	1	0	0	0	0	0	0	0	0	0	0
.	.	0	.	.	.	0	.	.	.	0	.	.	.	0	.	.	.	0	.	.	.	0	.	.	.	0	.	.	.	0	.	.	.	1	.	.	.	0	.	.	.	0	.	.	.	0	.	.	.
.	.	.	0	.	.	.	0	.	.	.	0	.	.	.	0	.	.	.	0	.	.	.	0	.	.	.	0	.	.	.	0	.	.	.	0	.	.	.	0	.	.	.	0	.	.	.	0	.	.
.	.	0	.	.	.	1	.	.	.	0	.	.	.	0	.	.	.	0	.	.	.	0	.	.	.	0	.	.	.	0	.	.	.	0	.	.	.	0	.	.	.	0	.	.	.	0	.	.	.
1	.	0	0	0	.	0	0	0	.	0	0	0	.	0	0	0	.	0	0	0	.	0	0	0	.	0	0	0	.	0	0	0	.	0	0	0	.	0	0	0	.	0	0	0	.	0	0	0	.
0	0	0	0	0	0	0	0	0	0	0	0	0	0	0	0	0	0	0	0	0	0	0	0	0	0	0	0	0	0	0	0	0	0	0	0	0	0	0	0	0	1	0	0	0	0	0	0	1	0
1	0	.	.	0	0	.	.	0	0	.	.	0	0	.	.	0	0	.	.	0	0	.	.	0	0	.	.	0	0	.	.	0	0	.	.	0	0	.	.	0	0	.	.	0	0	.	.	0	0
1	1	1	1	0	0	0	0	0	0	0	0	0	0	0	0	0	0	0	0	0	0	0	0	0	0	0	0	0	0	0	0	0	0	0	0	0	0	0	0	0	0	0	0	0	0	0	0	0	0
0	0	0	0	0	0	0	0	0	0	0	0	0	0	0	0	0	0	0	0	0	0	0	0	0	0	0	0	0	0	0	0	0	0	0	0	0	0	0	0	0	0	0	0	0	0	0	0	1	0
1	0	.	.	0	0	.	.	0	0	.	.	0	0	.	.	0	0	.	.	0	0	.	.	0	0	.	.	0	0	.	.	0	1	.	.	0	1	.	.	0	0	.	.	0	0	.	.	0	0
1	1	1	0	1	1	1	1	1	1	1	0	1	1	1	0	1	1	1	0	1	1	1	0	0	0	0	0	0	0	0	0	0	0	0	0	0	0	0	0	0	0	0	0	0	0	0	0	0	0
1	0	.	.	1	0	.	.	0	0	.	.	0	0	.	.	0	0	.	.	0	0	.	.	0	0	.	.	0	0	.	.	0	0	.	.	0	0	.	.	0	0	.	.	0	0	.	.	1	0
0	0	0	0	0	1	1	1	0	0	0	0	0	0	0	0	0	0	0	0	0	0	0	0	0	0	0	0	0	0	0	0	0	0	0	0	0	0	0	0	0	0	0	0	0	0	0	0	0	0
0	0	0	0	0	1	0	0	0	0	0	0	0	0	0	0	0	0	0	0	0	0	0	0	0	0	0	0	0	0	0	0	0	0	0	0	0	0	0	0	0	0	0	0	0	0	0	0	0	0
0	0	.	.	1	0	.	.	0	0	.	.	0	0	.	.	0	0	.	.	0	0	.	.	0	0	.	.	0	0	.	.	0	0	.	.	0	0	.	.	0	0	.	.	0	0	.	.	0	0
0	0	0	0	0	0	0	0	0	0	0	0	0	0	0	0	0	0	0	0	0	0	0	0	0	0	0	0	0	0	0	0	0	0	0	0	0	0	0	0	0	0	0	0	0	0	0	0	0	0
0	0	0	0	0	1	1	1	0	0	0	0	0	0	0	0	0	0	0	0	0	0	0	0	0	0	0	0	0	0	0	0	0	0	0	0	0	0	0	0	0	0	0	0	0	0	0	0	0	0
1	1	1	1	0	0	0	0	0	0	0	0	0	0	0	0	0	0	0	0	0	0	0	0	0	0	0	0	0	0	0	0	0	0	0	0	0	0	0	0	0	0	0	0	0	0	0	0	0	0
0	1	0	0	0	0	0	0	0	0	0	0	0	0	0	0	0	0	0	0	0	0	0	0	0	0	0	0	0	0	0	0	0	0	0	0	0	0	0	0	0	0	0	0	0	0	0	0	0	0
0	0	0	0	0	0	0	0	0	0	0	0	0	0	0	0	0	0	0	0	0	0	0	0	0	0	0	0	0	0	0	0	0	0	0	0	0	0	0	0	0	0	0	0	0	0	0	0	0	0
1	1	1	1	1	0	0	0	0	0	0	0	1	0	1	1	0	0	0	0	0	0	0	0	0	0	0	0	0	0	0	0	0	0	0	0	0	0	0	0	0	0	0	0	0	0	0	0	0	0
.	.	1	.	.	.	0	.	.	.	0	.	.	.	0	.	.	.	0	.	.	.	0	.	.	.	0	.	.	.	0	.	.	.	0	.	.	.	0	.	.	.	0	.	.	.	0	.	.	.
0	0	0	0	0	0	1	1	0	0	0	0	0	0	0	0	0	0	0	0	0	0	0	0	0	0	0	0	0	0	0	0	0	0	0	0	0	0	0	0	0	0	0	0	0	0	0	0	0	0
0	0	0	0	0	0	0	0	0	0	0	0	0	0	0	0	0	0	0	0	0	0	0	0	0	0	0	0	0	0	0	0	0	0	0	0	0	0	0	0	0	0	0	0	0	0	0	0	0	0
1	0	.	.	0	1	.	.	0	0	.	.	0	0	.	.	0	0	.	.	0	0	.	.	0	0	.	.	0	0	.	.	0	0	.	.	0	0	.	.	0	0	.	.	0	0	.	.	0	0
0	1	1	1	0	0	0	0	0	0	0	0	0	0	0	0	0	0	0	0	0	0	0	0	0	0	0	0	0	0	0	0	0	0	0	0	0	0	0	0	0	0	0	0	0	0	0	0	0	0
0	0	0	0	0	0	0	0	0	0	0	0	0	0	0	0	0	0	0	0	0	0	0	0	0	0	0	0	0	0	0	0	0	0	0	0	0	0	0	0	0	0	0	0	0	0	0	0	0	1
0	0	0	0	0	0	0	0	0	0	0	0	0	0	0	0	0	0	0	0	0	0	0	0	0	0	0	0	0	0	0	0	0	0	0	0	0	0	0	0	0	0	0	0	0	0	0	0	0	0
0	0	0	0	0	0	0	0	0	1	0	0	0	0	0	0	0	0	0	0	0	0	0	0	0	0	0	0	1	0	0	0	0	0	0	0	0	0	0	0	0	0	0	0	0	0	0	0	0	0
0	0	0	0	0	0	0	0	0	0	0	0	0	0	0	0	0	0	0	0	0	0	0	0	0	0	0	0	0	0	0	0	0	0	0	0	0	0	0	0	0	0	0	0	0	0	0	0	0	1
0	0	0	0	0	0	0	0	0	0	0	0	0	0	0	0	0	0	0	0	0	0	0	0	0	0	0	0	0	0	0	0	0	0	0	0	0	0	0	0	0	0	0	0	0	0	0	0	0	0
0	0	0	0	0	1	1	1	0	0	0	0	0	0	0	0	0	0	0	0	0	0	0	0	0	0	0	0	0	0	0	0	0	0	0	0	0	0	0	0	0	0	0	0	0	0	0	0	0	0
0	0	0	0	0	1	0	0	0	0	0	0	0	0	0	0	0	0	0	0	0	0	0	0	0	0	0	0	0	0	0	0	0	0	0	0	0	0	0	0	0	0	0	0	0	0	0	0	0	0
0	0	1	1	0	0	0	0	0	0	0	0	0	0	0	0	0	0	0	0	0	0	0	0	0	0	0	0	0	0	0	0	0	0	0	0	0	0	0	0	0	0	0	0	0	0	0	0	0	0
1	1	1	1	1	1	0	0	0	0	0	0	0	1	0	0	0	0	0	0	0	0	0	0	0	0	0	0	0	0	0	0	0	0	0	0	0	0	0	0	0	0	0	0	0	0	0	0	0	0
.	.	0	0	.	.	0	0	.	.	0	0	.	.	0	1	.	.	0	0	.	.	0	0	.	.	0	0	.	.	0	0	.	.	0	0	.	.	1	0	.	.	0	0	.	.	0	0	.	.
0	.	0	0	0	.	0	0	0	.	0	0	0	.	0	0	0	.	0	0	0	.	0	0	0	.	0	0	0	.	0	0	0	.	0	0	0	.	0	0	0	.	0	0	0	.	0	0	0	.
0	0	0	0	0	0	0	0	0	0	0	0	0	0	0	0	0	0	0	0	0	0	0	0	0	0	0	0	0	0	0	0	0	0	0	0	0	0	0	0	0	0	0	0	0	0	0	0	1	0
0	.	0	0	0	.	0	0	0	.	0	0	0	.	0	0	0	.	0	0	0	.	0	0	0	.	0	0	0	.	0	0	0	.	0	0	0	.	0	0	0	.	0	0	0	.	0	0	0	.
0	0	0	1	0	1	0	1	1	0	0	0	1	0	0	0	1	0	0	0	1	0	0	0	0	0	0	1	1	0	0	0	1	0	0	0	1	0	0	0	1	0	0	0	1	0	0	0	1	0
1	1	0	0	0	0	0	0	0	0	0	0	0	0	0	0	0	0	0	0	0	0	1	0	0	0	0	0	0	0	0	0	0	0	0	0	0	0	0	0	0	0	0	0	0	0	0	0	0	0
0	0	0	0	0	0	0	0	0	0	0	0	0	0	0	0	1	0	0	0	0	0	0	0	1	1	0	0	0	0	0	0	0	0	0	0	0	0	0	0	0	0	0	0	0	0	0	0	0	0
0	0	0	0	0	0	0	0	0	0	0	0	0	0	0	0	0	0	0	0	0	0	0	0	0	0	0	0	0	0	0	0	0	0	0	0	0	0	0	0	0	0	0	0	0	0	0	0	0	0
0	0	0	0	0	0	0	1	0	0	0	0	0	0	0	0	0	0	0	0	0	0	0	0	0	0	0	0	0	0	0	0	0	0	0	0	0	0	0	0	0	0	0	0	0	0	0	0	1	0
0	0	0	0	0	1	0	0	0	0	0	0	0	0	0	0	1	0	0	0	0	0	0	0	0	0	0	0	0	0	0	0	0	0	0	0	0	0	0	0	0	0	0	0	0	0	0	0	0	0
1	0	0	0	0	1	1	1	0	0	0	0	0	0	0	0	0	0	0	0	0	0	0	0	0	0	0	0	0	0	0	0	0	0	0	0	0	0	0	0	0	0	0	0	0	0	0	0	0	0
.	0	0	0	.	0	0	0	.	1	0	0	.	0	0	0	.	0	0	0	.	0	0	0	.	0	0	0	.	0	0	0	.	1	0	0	.	1	0	0	.	0	0	0	.	0	0	0	.	0
0	0	0	0	0	0	0	0	0	0	0	0	0	0	0	0	0	0	0	0	0	0	0	0	0	0	0	0	0	0	0	0	0	0	0	0	0	0	0	0	0	0	0	0	0	0	0	0	0	0
.	0	0	0	.	0	0	0	.	0	0	0	.	0	0	0	.	0	0	0	.	0	0	0	.	0	0	0	.	0	0	0	.	0	0	0	.	0	0	0	.	0	0	0	.	0	0	1	.	0
0	0	0	0	0	0	0	0	0	0	0	0	0	0	0	0	0	0	0	0	0	0	0	0	0	0	0	0	0	0	0	0	0	0	0	0	1	1	1	0	0	0	0	0	0	0	0	0	0	0
0	0	0	0	0	0	0	0	0	0	0	0	0	0	0	0	0	0	0	0	0	0	0	0	0	0	0	0	0	0	0	0	0	0	1	1	0	0	0	0	0	0	0	0	0	0	0	0	0	0
1	.	0	0	0	.	0	1	0	.	0	0	0	.	0	0	0	.	0	0	0	.	0	0	0	.	0	0	0	.	0	0	0	.	0	0	0	.	0	0	0	.	0	0	0	.	0	0	0	.
1	1	1	0	0	1	1	1	0	0	0	0	0	0	0	0	0	0	0	0	0	0	0	0	0	0	0	0	0	0	0	0	0	0	0	0	0	1	0	0	0	0	0	0	1	0	0	0	1	0
0	.	0	.	0	.	0	.	0	.	0	.	0	.	1	.	0	.	1	.	0	.	0	.	0	.	0	.	0	.	0	.	0	.	1	.	0	.	1	.	0	.	0	.	0	.	0	.	0	.
0	0	0	0	0	0	0	0	0	0	0	0	0	0	0	0	0	0	0	0	0	0	0	0	0	0	0	0	0	0	0	0	1	1	0	0	0	0	0	0	0	0	0	0	0	0	0	0	0	0
0	0	.	.	0	0	.	.	0	0	.	.	1	0	.	.	0	0	.	.	0	0	.	.	0	0	.	.	0	0	.	.	0	0	.	.	0	0	.	.	0	0	.	.	0	0	.	.	0	0
1	1	0	0	1	1	0	0	0	0	0	0	0	0	0	0	0	0	0	0	0	0	0	0	0	0	0	0	0	0	0	0	0	1	1	1	0	0	1	0	0	0	0	0	0	0	0	0	0	0
0	0	0	0	1	1	1	1	0	0	0	0	0	0	0	0	0	0	0	0	0	0	0	0	0	0	0	0	0	0	0	0	0	0	0	0	0	0	0	0	0	0	0	0	0	0	0	0	0	0
0	.	.	.	1	.	.	.	0	.	.	.	0	.	.	.	0	.	.	.	0	.	.	.	0	.	.	.	0	.	.	.	0	.	.	.	0	.	.	.	0	.	.	.	0	.	.	.	0	.
0	0	0	0	0	0	0	0	0	0	0	0	0	0	0	0	0	0	1	1	0	0	0	0	0	0	0	0	0	0	0	0	0	0	0	0	0	0	0	0	0	0	0	0	0	0	0	0	1	1
0	0	0	0	0	0	0	0	0	0	0	0	0	0	0	0	0	0	0	0	0	0	0	0	0	0	0	0	0	0	0	0	0	0	0	0	1	1	0	0	0	0	0	0	0	0	0	0	0	0
1	.	.	.	0	.	.	.	0	.	.	.	0	.	.	.	0	.	.	.	0	.	.	.	0	.	.	.	0	.	.	.	0	.	.	.	0	.	.	.	0	.	.	.	0	.	.	.	1	.
0	0	.	1	1	0	.	0	0	1	.	0	0	0	.	0	0	0	.	0	0	0	.	1	0	0	.	0	0	0	.	0	0	0	.	0	0	0	.	0	0	0	.	0	0	0	.	0	0	0
0	0	0	0	0	0	0	0	0	0	0	0	0	0	0	0	0	0	0	0	0	0	0	0	0	0	0	0	0	0	0	0	0	0	0	0	0	0	0	0	0	0	0	0	0	0	0	0	0	0
1	0	0	0	0	0	0	0	0	0	0	0	0	0	0	0	0	0	0	0	0	0	0	0	0	0	0	0	0	0	0	0	0	0	0	0	0	0	1	0	0	0	0	0	0	0	0	1	0	0
0	0	0	0	0	1	0	1	0	0	0	0	0	0	0	0	0	0	0	0	0	0	0	0	0	0	0	0	0	0	0	0	0	0	0	0	0	0	0	0	0	0	0	0	0	0	0	0	0	0
.	.	.	.	.	.	.	.	.	.	.	.	.	.	.	.	.	.	.	.	.	.	.	.	.	.	.	.	.	.	.	.	.	.	.	.	.	.	.	.	.	.	.	.	.	.	.	.	.	.
1	.	.	.	0	.	.	.	0	.	.	.	0	.	.	.	0	.	.	.	0	.	.	.	0	.	.	.	0	.	.	.	0	.	.	.	0	.	.	.	0	.	.	.	0	.	.	.	0	.
1	1	1	1	0	0	0	0	0	0	0	0	0	0	0	0	0	0	0	0	0	0	0	0	0	0	0	0	0	0	0	0	0	0	0	0	0	0	0	0	0	0	0	0	0	0	0	0	0	0
0	0	.	.	0	0	.	.	0	0	.	.	0	0	.	.	0	0	.	.	0	0	.	.	0	0	.	.	0	0	.	.	0	0	.	.	0	0	.	.	0	0	.	.	0	0	.	.	0	0
0	0	0	0	0	0	0	1	0	0	0	0	0	0	0	0	0	0	0	0	0	0	0	0	0	0	0	0	0	0	0	0	0	0	0	0	0	0	0	0	0	0	0	0	0	0	0	0	1	1
1	.	0	.	0	.	0	.	0	.	0	.	0	.	0	.	0	.	0	.	0	.	0	.	0	.	0	.	0	.	0	.	0	.	0	.	0	.	1	.	0	.	0	.	0	.	0	.	0	.
0	0	0	0	0	0	0	0	1	0	0	0	0	0	0	0	0	0	0	0	0	0	0	0	1	1	1	1	0	0	0	0	0	0	0	0	0	0	0	0	0	0	0	0	0	0	0	0	0	0
1	0	0	0	1	1	1	1	0	0	0	0	0	0	0	0	0	0	0	0	0	0	0	0	0	0	0	0	0	0	0	0	0	0	0	0	0	0	0	0	0	0	0	0	0	0	0	0	0	0
.	1	0	.	.	0	0	.	.	0	0	.	.	0	0	.	.	0	0	.	.	0	0	.	.	0	0	.	.	0	0	.	.	0	0	.	.	0	0	.	.	0	0	.	.	0	0	.	.	0
0	0	.	0	0	0	.	0	0	0	.	0	0	0	.	0	0	0	.	0	0	0	.	0	0	0	.	0	0	0	.	0	1	0	.	0	0	0	.	0	0	0	.	0	0	0	.	0	0	0
1	0	.	0	0	1	.	0	0	0	.	1	0	0	.	0	0	0	.	0	0	0	.	0	0	0	.	0	0	0	.	1	0	0	.	0	0	0	.	0	0	0	.	0	0	0	.	1	0	0
0	0	0	0	0	0	0	1	0	0	0	0	0	0	0	1	0	0	0	0	0	0	0	0	0	0	0	0	0	0	0	0	0	0	0	0	0	0	0	0	0	0	0	0	0	0	0	0	0	0
0	0	0	0	0	0	0	0	0	0	0	0	0	0	0	0	0	0	0	0	0	0	0	0	0	0	0	0	0	0	0	0	0	0	0	0	0	0	0	0	0	0	0	0	0	0	0	0	0	0
0	0	0	0	0	0	0	0	0	0	0	0	0	0	0	0	0	0	0	0	0	0	0	0	0	0	0	0	0	0	0	0	0	0	0	0	0	0	0	0	0	0	0	0	0	0	0	0	0	0
1	1	1	1	0	0	0	0	0	0	0	0	0	0	0	0	0	0	0	0	0	0	0	0	0	0	0	0	0	0	0	0	0	0	0	0	0	0	0	0	0	0	0	0	0	0	0	0	0	0
1	1	1	0	0	0	0	1	0	0	0	0	0	0	0	0	0	0	0	0	0	0	0	0	0	0	0	0	0	0	0	0	0	0	0	0	0	0	0	0	0	0	0	0	0	0	0	0	0	0
0	.	.	.	0	.	.	.	0	.	.	.	0	.	.	.	0	.	.	.	0	.	.	.	0	.	.	.	0	.	.	.	0	.	.	.	0	.	.	.	0	.	.	.	0	.	.	.	0	.
0	0	0	0	0	0	0	0	0	0	0	0	0	0	0	0	0	0	0	0	0	0	0	0	0	0	0	0	0	0	0	0	0	0	0	0	0	0	0	0	0	0	0	0	0	0	0	0	0	0
1	1	0	1	0	0	0	0	0	0	0	0	0	0	0	0	0	0	0	0	0	0	0	0	0	0	1	0	0	0	0	0	0	0	0	0	0	0	0	0	0	0	0	0	0	0	0	0	0	0
.	0	0	0	.	0	0	0	.	0	0	0	.	0	0	0	.	0	0	0	.	0	0	0	.	0	0	0	.	0	0	0	.	0	0	0	.	0	0	0	.	0	0	0	.	0	0	0	.	0
.	0	.	0	.	0	.	0	.	0	.	0	.	0	.	0	.	0	.	0	.	0	.	0	.	0	.	0	.	0	.	0	.	1	.	0	.	1	.	0	.	0	.	0	.	0	.	0	.	0
.	0	0	1	.	0	0	0	.	0	0	0	.	0	0	0	.	0	0	0	.	0	0	0	.	0	0	0	.	0	0	0	.	1	0	0	.	0	1	0	.	0	0	0	.	0	0	0	.	0
0	0	0	0	0	0	0	0	0	0	0	0	0	0	0	0	0	0	0	0	0	0	0	0	0	0	0	0	0	0	0	0	0	0	0	0	0	0	0	0	0	0	0	0	0	0	0	0	0	0
1	0	0	0	0	1	0	0	1	0	0	0	1	0	0	0	0	1	0	0	1	0	0	0	1	0	0	0	1	0	0	0	1	0	0	0	1	0	0	0	1	0	0	0	1	0	0	0	1	0
0	0	0	0	0	0	0	0	0	0	0	0	0	0	0	0	0	0	0	0	0	0	0	0	0	0	0	0	0	0	0	0	0	0	0	0	0	0	0	0	0	0	0	0	0	0	0	0	0	0
0	0	0	0	0	0	1	1	0	0	0	0	0	0	0	0	0	0	0	0	0	0	0	0	0	0	0	0	0	0	0	0	0	0	0	0	0	0	0	0	0	0	0	0	0	0	0	0	0	0
0	0	0	0	0	0	0	0	0	0	0	0	0	0	0	0	0	0	0	0	0	0	0	0	0	0	0	0	0	0	0	0	0	0	0	0	0	0	0	0	0	0	0	0	0	0	0	0	0	0
.	0	.	.	.	0	.	.	.	0	.	.	.	0	.	.	.	0	.	.	.	0	.	.	.	0	.	.	.	0	.	.	.	0	.	.	.	0	.	.	.	0	.	.	.	0	.	.	.	0
0	1	1	1	1	0	0	0	0	0	0	0	0	0	0	0	0	0	0	0	0	0	0	0	0	0	0	0	0	0	0	0	0	0	0	0	0	0	0	0	0	0	0	0	0	0	0	0	0	0
.	0	0	0	.	0	0	0	.	0	0	0	.	0	0	0	.	0	0	0	.	0	0	0	.	0	0	0	.	0	0	0	.	1	0	0	.	0	0	0	.	0	0	0	.	0	0	0	.	0
1	0	0	0	0	0	0	0	0	0	0	0	0	0	0	0	0	0	0	0	0	0	0	0	0	0	0	0	0	0	0	0	0	0	0	0	1	0	0	0	1	0	0	0	0	0	0	0	1	1
1	0	.	.	0	1	.	.	0	0	.	.	0	0	.	.	0	0	.	.	0	0	.	.	0	0	.	.	0	0	.	.	0	0	.	.	0	0	.	.	0	0	.	.	0	0	.	.	1	0
1	1	.	1	0	0	.	0	0	0	.	1	0	0	.	1	0	0	.	0	0	0	.	1	0	0	.	0	1	0	.	0	0	0	.	0	0	0	.	0	0	0	.	0	0	0	.	0	1	0
0	0	0	0	0	0	0	0	0	0	0	0	0	0	0	0	0	0	0	0	0	0	0	0	0	0	0	0	0	0	0	0	0	0	0	0	0	0	0	0	0	0	0	0	0	0	0	0	1	0
1	.	.	.	1	.	.	.	1	.	.	.	0	.	.	.	0	.	.	.	0	.	.	.	0	.	.	.	0	.	.	.	0	.	.	.	0	.	.	.	0	.	.	.	0	.	.	.	0	.
0	0	.	.	0	0	.	.	1	0	.	.	0	0	.	.	0	0	.	.	0	0	.	.	0	0	.	.	0	0	.	.	0	1	.	.	0	1	.	.	0	0	.	.	0	0	.	.	0	1
1	0	0	1	0	0	0	0	0	0	0	0	1	1	0	0	0	0	0	0	0	0	0	0	0	0	0	0	0	0	0	0	0	0	0	0	1	1	1	0	0	0	0	0	0	0	0	0	0	0
0	0	0	0	1	0	0	0	0	0	0	0	0	0	0	0	0	0	0	0	1	0	0	0	0	0	0	0	0	0	0	0	0	0	0	0	0	0	0	0	0	0	0	0	0	0	0	0	1	1
0	.	0	0	0	.	1	0	0	.	0	0	0	.	0	0	0	.	0	0	0	.	0	0	0	.	0	0	0	.	0	0	0	.	0	0	0	.	0	0	0	.	0	1	0	.	0	0	0	.
0	0	0	0	0	0	1	0	0	0	0	0	0	0	0	0	0	0	0	0	0	0	0	0	0	0	0	0	0	0	0	0	0	0	0	0	0	0	0	0	0	0	0	0	0	0	0	0	0	0
1	0	0	0	0	0	1	0	0	1	0	0	0	0	0	1	0	0	1	0	1	0	0	0	0	1	0	0	1	0	0	0	1	0	0	0	1	0	0	0	0	0	1	0	0	0	0	0	0	0
0	0	0	0	0	0	1	1	0	0	0	0	0	0	0	0	0	0	0	0	0	0	0	0	0	0	0	0	0	0	0	0	0	0	0	0	0	0	0	0	0	0	0	0	0	0	0	0	0	1
0	0	0	0	0	0	0	1	0	0	0	0	0	0	0	0	0	0	0	0	0	0	0	0	0	0	0	0	0	0	0	0	1	0	0	0	0	0	0	0	0	0	0	0	0	0	0	0	0	0
1	1	0	0	0	0	0	0	1	0	0	0	0	0	0	0	0	0	0	0	0	0	0	0	0	0	0	0	0	0	0	0	0	1	0	0	0	0	0	0	0	0	0	0	0	0	0	0	0	0
0	0	0	0	0	0	0	0	0	0	0	0	0	0	0	0	0	0	0	0	0	0	0	0	0	0	0	0	0	0	0	0	0	0	0	0	0	0	0	0	0	0	0	0	0	0	0	0	0	0
0	0	0	0	0	0	0	0	0	0	0	0	0	0	0	0	0	0	0	0	0	0	0	0	0	0	0	0	0	0	0	0	0	0	1	1	0	0	1	1	0	0	0	0	0	0	0	0	0	0
0	0	0	0	0	0	0	0	0	0	0	0	0	0	0	0	0	0	0	0	0	0	0	0	0	0	0	0	0	0	0	0	0	0	0	0	0	0	0	0	0	0	0	0	0	0	0	0	0	0
0	.	0	.	0	.	1	.	0	.	0	.	0	.	0	.	0	.	0	.	0	.	0	.	0	.	0	.	0	.	0	.	0	.	0	.	0	.	0	.	0	.	0	.	0	.	0	.	1	.
1	0	0	0	1	0	0	0	0	0	0	0	0	0	0	0	0	0	0	0	0	0	0	0	0	0	0	0	0	0	0	0	0	0	0	0	0	1	1	1	0	0	0	0	0	0	0	0	0	0
1	0	.	.	0	0	.	.	0	0	.	.	1	0	.	.	0	0	.	.	0	0	.	.	0	0	.	.	0	0	.	.	0	0	.	.	0	0	.	.	0	0	.	.	0	0	.	.	0	0
1	0	0	.	1	0	0	.	0	0	0	.	0	0	0	.	0	0	0	.	0	0	0	.	0	0	0	.	0	0	0	.	0	0	0	.	0	0	0	.	0	0	0	.	0	0	0	.	1	0
1	0	0	.	0	0	0	.	1	0	0	.	0	0	0	.	0	0	0	.	0	0	0	.	0	0	0	.	0	0	0	.	0	1	0	.	0	0	0	.	0	0	0	.	0	0	0	.	0	0
0	0	0	0	0	0	0	0	0	0	0	0	0	0	0	0	0	0	0	0	0	0	0	0	0	0	0	0	0	0	0	0	0	1	1	1	1	0	0	0	0	0	0	0	0	0	0	0	0	0
1	0	0	0	1	0	0	0	0	1	0	0	0	1	0	0	0	1	0	0	0	1	0	0	0	1	0	0	0	1	0	0	0	0	1	0	1	0	0	0	1	0	0	0	0	0	0	1	0	0
0	0	0	0	0	0	0	0	0	0	0	0	0	0	0	0	0	0	0	0	0	0	0	0	0	0	0	0	0	0	0	0	0	0	0	0	1	0	0	0	0	0	0	0	0	0	0	0	1	1
0	0	0	0	0	0	0	0	0	0	0	0	0	0	0	0	0	0	0	0	0	0	0	0	0	0	0	0	0	0	0	0	1	0	0	0	0	0	0	0	0	0	0	0	0	0	0	0	0	0
0	0	0	0	0	0	0	0	0	0	0	0	0	0	0	0	0	0	0	0	0	0	0	0	0	0	0	0	0	0	0	0	0	0	0	0	0	0	0	0	0	0	0	0	0	0	0	0	0	0
0	0	0	0	0	0	0	0	0	0	0	0	1	0	0	0	0	0	0	0	0	0	0	0	0	0	0	0	0	0	0	0	0	1	1	0	0	0	0	1	0	0	0	0	0	0	0	0	0	0
0	0	.	.	0	0	.	.	0	0	.	.	0	0	.	.	0	0	.	.	0	0	.	.	0	0	.	.	0	0	.	.	0	0	.	.	0	0	.	.	0	0	.	.	0	0	.	.	0	0
1	0	0	.	0	0	1	.	1	0	0	.	0	0	0	.	0	0	0	.	0	0	0	.	0	0	0	.	0	0	0	.	0	0	0	.	0	1	0	.	0	0	0	.	0	0	0	.	0	0
0	1	1	1	0	1	0	0	0	0	0	0	0	0	1	0	1	1	1	0	0	0	0	0	1	1	0	0	1	1	1	1	0	0	1	0	0	0	0	0	0	0	1	0	0	0	0	0	0	0
1	0	0	.	0	1	0	.	0	1	0	.	0	1	0	.	1	0	0	.	0	0	1	.	0	1	0	.	0	1	0	.	0	0	1	.	0	0	1	.	0	0	0	.	0	0	0	.	0	1
1	0	.	.	0	1	.	.	1	0	.	.	0	0	.	.	0	0	.	.	0	0	.	.	0	0	.	.	0	0	.	.	0	0	.	.	0	0	.	.	0	0	.	.	0	0	.	.	0	0
.	0	0	0	.	0	0	1	.	0	0	0	.	0	0	0	.	0	0	0	.	0	0	0	.	0	0	0	.	0	0	0	.	0	0	0	.	0	0	0	.	0	0	0	.	1	0	0	.	1
0	0	0	.	0	0	0	.	1	0	0	.	0	0	0	.	0	0	0	.	0	0	0	.	0	0	0	.	0	0	0	.	0	0	0	.	0	0	0	.	0	0	0	.	0	0	0	.	0	0
0	.	0	0	0	.	0	0	0	.	0	0	0	.	0	0	0	.	0	0	0	.	0	0	0	.	0	0	0	.	0	0	0	.	0	0	0	.	0	0	0	.	0	0	0	.	0	0	0	.
1	.	0	1	0	.	1	1	0	.	0	0	0	.	0	0	0	.	0	0	0	.	0	0	0	.	0	0	0	.	0	0	0	.	0	0	0	.	0	0	0	.	0	0	0	.	0	0	0	.
1	1	0	0	1	1	0	0	0	0	0	0	0	1	0	0	0	0	0	0	0	0	0	0	0	0	0	0	0	0	0	0	0	0	1	1	0	0	1	1	0	0	1	0	0	0	0	0	0	0
.	.	0	0	.	.	0	1	.	.	0	0	.	.	0	0	.	.	0	0	.	.	0	0	.	.	0	0	.	.	0	0	.	.	0	0	.	.	0	0	.	.	0	0	.	.	0	0	.	.
0	1	1	1	0	0	0	1	0	0	0	0	0	0	0	0	0	0	0	0	0	0	0	0	0	0	0	0	0	0	0	0	0	0	0	0	0	0	0	0	0	0	0	0	0	0	0	0	0	0
0	0	0	0	0	0	1	0	0	0	0	0	0	0	0	0	0	0	0	0	0	0	0	0	0	0	0	0	0	0	0	0	0	0	0	0	0	0	0	0	0	0	0	0	0	0	0	0	0	0
.	0	0	1	.	0	0	1	.	0	0	1	.	0	1	0	.	0	1	0	.	0	0	1	.	0	0	1	.	0	0	1	.	0	0	1	.	0	0	1	.	0	0	1	.	0	0	1	.	0
0	0	0	0	0	0	0	0	0	0	0	0	0	0	0	0	0	0	0	0	0	0	0	0	0	0	0	0	0	0	0	0	0	0	1	1	0	0	0	0	0	0	0	0	0	0	1	1	0	0
0	0	0	0	0	0	0	0	0	0	1	0	0	0	0	0	0	0	0	0	0	0	0	0	0	0	0	0	0	0	0	0	0	0	0	0	0	1	0	0	0	0	0	0	0	0	0	0	0	0
0	.	.	.	0	.	.	.	0	.	.	.	0	.	.	.	0	.	.	.	0	.	.	.	0	.	.	.	0	.	.	.	0	.	.	.	0	.	.	.	0	.	.	.	0	.	.	.	0	.
0	.	.	.	0	.	.	.	0	.	.	.	0	.	.	.	0	.	.	.	0	.	.	.	0	.	.	.	0	.	.	.	0	.	.	.	0	.	.	.	0	.	.	.	0	.	.	.	0	.
0	0	0	0	0	0	0	0	0	0	0	0	0	0	0	0	0	0	0	0	0	0	0	0	0	0	0	0	0	0	0	0	0	0	0	0	0	0	0	0	0	0	0	0	0	0	0	0	0	0
1	0	0	0	0	0	1	0	0	0	0	1	0	0	0	0	0	0	0	0	0	0	0	1	0	0	0	0	0	0	0	1	0	0	0	0	0	0	0	0	0	0	0	0	0	0	0	0	0	0
0	0	0	0	0	0	0	0	0	0	0	0	0	0	0	0	1	0	0	0	0	0	0	0	0	0	0	0	0	0	0	0	0	0	1	0	0	0	1	0	0	0	0	0	0	0	0	0	0	0
0	0	0	0	0	0	0	0	0	0	0	0	0	0	0	0	0	0	0	0	0	0	0	0	0	0	0	0	0	0	0	0	0	0	0	0	0	0	0	0	0	0	0	0	0	0	0	0	0	0
1	.	.	.	0	.	.	.	0	.	.	.	0	.	.	.	0	.	.	.	0	.	.	.	0	.	.	.	0	.	.	.	0	.	.	.	0	.	.	.	0	.	.	.	0	.	.	.	0	.
0	0	0	0	0	0	0	0	0	0	0	0	0	0	0	0	0	0	0	0	0	0	0	0	0	0	1	0	0	0	0	0	0	0	0	0	0	0	0	0	0	0	0	0	0	0	0	0	0	0
0	0	0	0	0	0	0	0	0	0	0	0	0	0	0	0	0	0	0	0	0	0	0	0	0	0	0	0	0	0	0	0	0	0	0	0	0	0	0	0	0	0	0	0	0	0	0	0	0	0
1	0	0	0	0	1	1	1	0	0	0	0	0	0	0	0	0	0	0	0	0	0	0	0	0	0	0	0	0	0	0	0	0	0	0	0	0	0	0	0	0	0	0	0	0	0	0	0	0	0
0	0	0	0	0	0	0	0	0	0	0	0	0	0	0	0	0	0	0	0	0	0	0	0	0	0	0	0	0	0	0	0	0	0	0	0	0	0	1	1	0	0	0	0	0	0	0	0	1	0
0	0	0	0	0	0	0	0	0	0	0	0	0	0	0	0	0	0	0	0	0	0	0	0	0	0	0	0	0	0	0	0	0	0	0	0	0	0	0	0	0	0	0	0	0	0	0	0	0	0
0	0	0	0	0	0	1	1	0	0	0	0	0	0	0	0	0	0	0	0	0	0	0	0	0	0	0	0	0	0	0	0	0	0	0	0	0	0	0	0	0	0	0	0	0	0	0	0	0	0
0	0	0	0	0	0	0	0	0	0	0	0	0	0	0	0	0	0	0	0	0	0	0	0	0	0	0	0	0	0	0	0	0	0	0	0	1	1	1	1	0	0	0	0	0	0	0	0	0	0
0	0	0	0	0	0	0	0	0	0	0	0	0	0	0	0	0	0	0	0	0	0	0	0	0	0	0	0	0	0	0	0	1	0	0	0	0	0	0	0	0	0	0	0	0	0	0	0	0	0
0	0	0	0	0	0	0	0	0	0	0	0	0	0	0	0	0	0	0	0	0	1	0	0	0	0	0	0	0	0	0	0	1	0	0	0	0	0	0	0	0	0	0	0	0	0	0	0	0	0
0	1	0	0	0	0	0	0	0	0	0	0	0	0	0	0	0	0	0	0	0	0	0	0	0	0	0	0	0	0	0	0	0	0	0	0	0	0	0	0	0	0	0	0	0	0	0	0	0	0
1	0	0	.	0	1	0	.	0	1	0	.	0	0	0	.	0	0	0	.	0	0	0	.	0	0	0	.	0	0	0	.	0	0	1	.	0	0	1	.	0	0	0	.	0	0	0	.	0	0
0	0	0	0	0	0	0	0	0	0	0	0	0	0	0	0	0	0	0	0	0	0	0	0	0	0	0	0	0	0	0	0	0	0	0	0	0	0	0	0	0	0	0	0	0	0	0	0	0	0
1	1	1	1	1	1	0	0	0	0	0	0	0	0	0	0	0	0	0	0	0	0	0	0	0	0	0	0	0	0	0	0	0	0	0	0	0	0	0	0	0	0	0	0	0	0	0	0	0	0
0	0	1	1	0	0	1	1	0	0	0	0	0	0	0	0	0	0	0	0	0	0	0	0	0	0	0	0	0	0	0	0	0	0	0	0	0	0	0	0	0	0	0	0	0	0	0	0	0	0
.	.	0	0	.	.	0	0	.	.	0	0	.	.	0	0	.	.	0	0	.	.	0	0	.	.	0	0	.	.	0	0	.	.	0	1	.	.	0	1	.	.	0	0	.	.	0	0	.	.
0	0	.	.	0	0	.	.	0	0	.	.	0	0	.	.	0	0	.	.	0	0	.	.	0	0	.	.	0	0	.	.	0	0	.	.	0	0	.	.	0	0	.	.	0	0	.	.	0	0
0	0	0	0	0	0	0	0	0	0	0	0	1	1	0	0	0	0	0	0	1	1	0	0	0	0	0	0	0	0	0	0	0	0	0	0	0	0	0	0	0	0	0	0	0	0	0	0	0	0
0	0	1	0	0	1	0	0	0	0	0	0	1	0	0	0	0	0	0	0	0	0	0	0	0	0	0	0	0	0	0	0	0	0	0	0	0	0	0	0	0	0	0	0	0	0	0	0	0	0
0	1	.	0	0	0	.	1	0	0	.	0	0	0	.	0	0	0	.	0	0	0	.	0	0	0	.	0	0	0	.	0	0	0	.	0	0	0	.	0	0	0	.	0	0	0	.	0	0	0
0	0	0	0	0	0	0	0	0	0	0	0	0	0	0	0	0	0	0	0	0	0	0	0	0	0	0	0	0	0	0	0	0	0	0	0	0	0	0	0	0	0	0	0	0	0	0	0	0	0
.	0	0	0	.	0	0	0	.	0	0	0	.	0	0	0	.	0	0	0	.	0	0	0	.	0	0	0	.	0	0	0	.	0	0	0	.	0	0	0	.	0	0	0	.	0	0	0	.	0
0	0	0	0	0	0	0	0	1	0	0	0	0	0	0	0	0	0	0	0	1	0	0	0	1	0	0	0	0	0	0	0	0	0	0	0	0	0	0	0	0	0	0	0	0	0	0	0	0	0
1	0	0	0	1	0	0	0	1	0	0	0	1	0	0	0	1	0	0	0	1	0	0	0	1	0	0	0	1	0	0	0	0	1	0	0	1	0	0	0	1	0	0	0	0	0	1	0	0	0
.	0	0	0	.	0	0	0	.	0	0	0	.	0	0	0	.	1	0	0	.	0	0	0	.	0	0	0	.	0	0	0	.	0	0	0	.	0	0	0	.	0	0	0	.	0	0	0	.	0
0	0	0	0	0	0	0	0	0	0	0	0	0	0	0	0	0	0	0	0	0	0	0	0	0	0	0	0	0	0	0	0	0	0	0	0	0	0	0	0	0	0	0	0	0	0	0	0	0	0
.	.	0	.	.	.	0	.	.	.	0	.	.	.	0	.	.	.	0	.	.	.	0	.	.	.	0	.	.	.	0	.	.	.	0	.	.	.	0	.	.	.	0	.	.	.	0	.	.	.
0	0	0	0	0	1	0	0	0	0	0	0	0	0	0	0	0	0	0	0	0	0	0	0	0	0	0	0	1	0	1	0	0	0	0	0	0	0	0	0	0	0	0	0	0	0	0	0	0	0
0	0	0	0	0	0	0	0	0	0	0	0	1	1	0	0	0	0	0	0	0	0	0	0	0	0	0	0	0	0	0	0	0	0	0	0	0	0	0	0	0	0	0	0	0	0	0	0	0	0
0	0	0	0	0	0	0	0	0	0	0	0	0	0	0	0	0	0	0	0	0	0	0	0	0	0	0	0	0	0	0	0	0	0	0	0	0	0	0	0	0	0	0	0	0	0	0	0	0	0
0	.	0	.	0	.	1	.	0	.	0	.	0	.	0	.	0	.	0	.	0	.	0	.	0	.	0	.	0	.	0	.	0	.	0	.	0	.	0	.	0	.	0	.	0	.	0	.	1	.
0	0	0	0	0	0	0	0	0	0	0	0	0	0	0	0	0	0	0	0	0	0	0	0	0	0	0	0	0	0	0	0	0	0	0	0	1	1	0	0	0	0	0	0	0	0	0	0	0	0
1	.	.	.	1	.	.	.	0	.	.	.	0	.	.	.	0	.	.	.	0	.	.	.	0	.	.	.	0	.	.	.	0	.	.	.	0	.	.	.	0	.	.	.	0	.	.	.	0	.
0	.	0	.	0	.	0	.	0	.	0	.	0	.	0	.	0	.	0	.	0	.	0	.	0	.	0	.	0	.	0	.	1	.	0	.	0	.	0	.	0	.	0	.	0	.	0	.	0	.
.	.	0	0	.	.	0	0	.	.	0	0	.	.	0	0	.	.	0	0	.	.	0	0	.	.	0	0	.	.	0	0	.	.	0	0	.	.	0	0	.	.	0	0	.	.	0	0	.	.
1	1	1	0	0	0	0	0	0	0	0	0	0	0	0	0	0	0	0	0	0	0	0	0	0	0	0	0	0	0	0	0	0	0	0	0	0	0	0	1	0	0	0	0	0	0	0	0	0	0
1	.	0	0	1	.	0	1	0	.	0	0	0	.	0	0	0	.	0	0	0	.	0	0	0	.	0	0	0	.	0	0	0	.	0	0	0	.	0	0	0	.	0	0	0	.	0	0	0	.
0	0	0	0	0	0	0	0	0	0	0	0	0	0	0	0	0	0	0	0	0	0	0	0	0	0	0	0	0	0	0	0	0	0	0	0	0	0	0	0	0	0	0	0	0	0	0	0	1	0
0	1	1	1	0	0	0	0	0	0	0	0	0	0	0	0	0	0	0	0	0	0	0	0	0	0	0	0	0	0	0	0	0	0	0	0	0	0	0	0	0	0	0	0	0	0	0	0	0	0
0	0	0	0	0	0	0	0	1	0	0	0	0	0	0	0	0	0	0	0	0	0	1	1	0	0	0	0	0	0	0	0	0	0	0	0	0	0	0	0	0	0	0	0	0	0	0	0	0	0
0	0	0	0	1	0	0	1	0	0	0	0	0	0	0	0	0	0	0	0	0	0	0	0	0	0	0	0	0	0	0	0	0	0	0	0	0	0	0	0	0	0	0	0	0	0	0	0	0	0
1	1	0	0	0	0	1	1	0	0	0	0	0	0	0	0	0	0	0	0	0	0	0	0	0	0	0	0	0	0	0	0	0	0	0	0	0	0	0	0	0	0	0	0	0	0	0	0	0	0
.	0	0	0	.	0	1	0	.	0	0	0	.	0	0	0	.	0	0	0	.	0	0	0	.	0	0	0	.	0	0	0	.	0	0	0	.	0	0	0	.	0	0	0	.	0	0	0	.	0
1	1	1	1	0	0	0	0	0	0	0	0	0	0	0	0	0	0	0	0	0	0	0	0	0	0	0	0	0	0	0	0	0	0	0	0	0	0	0	0	0	0	0	0	0	0	0	0	0	0
0	0	0	0	0	0	0	0	0	0	0	0	0	0	0	0	0	0	0	0	0	0	0	0	0	0	0	0	0	0	0	0	0	0	0	0	0	0	0	0	0	0	0	0	0	0	0	0	0	0
0	0	0	1	0	0	0	0	0	0	0	0	0	0	0	0	0	0	0	0	0	0	0	0	0	0	0	0	0	0	0	0	1	1	1	0	0	0	0	0	0	0	0	0	0	0	0	0	0	0
0	.	0	.	1	.	0	.	0	.	0	.	0	.	0	.	0	.	0	.	0	.	0	.	0	.	0	.	0	.	0	.	0	.	0	.	0	.	0	.	0	.	0	.	0	.	0	.	0	.
0	1	1	1	0	0	0	0	0	0	0	0	0	0	0	0	0	0	0	0	0	0	0	0	0	0	0	0	0	0	0	0	0	0	0	0	0	0	0	0	0	0	0	0	1	1	0	1	1	1
1	1	1	1	0	0	0	0	0	0	0	0	0	0	0	0	0	0	0	0	0	0	0	0	0	0	0	0	0	0	0	0	0	0	0	0	0	0	0	0	0	0	0	0	0	0	0	0	0	0
0	0	0	0	0	0	0	0	0	0	0	0	0	0	0	0	0	0	0	0	0	0	0	0	0	0	0	0	0	0	0	0	0	0	0	0	1	1	1	1	1	0	0	0	0	0	0	0	0	0
1	1	1	1	0	0	0	0	0	0	0	0	0	0	0	0	0	0	0	0	0	0	0	0	0	0	0	0	0	0	0	0	0	0	0	0	0	0	0	0	0	0	0	0	0	0	0	0	0	0
0	1	0	0	0	0	1	1	0	0	0	0	0	0	0	0	0	0	0	0	0	0	0	0	0	0	0	0	0	0	0	0	0	0	0	0	0	0	0	0	0	0	0	0	0	0	0	0	0	0
.	0	.	.	.	0	.	.	.	0	.	.	.	0	.	.	.	0	.	.	.	0	.	.	.	0	.	.	.	0	.	.	.	0	.	.	.	0	.	.	.	0	.	.	.	0	.	.	.	0
1	0	0	0	0	0	0	0	0	0	0	0	0	0	0	0	0	0	0	0	0	0	0	0	0	0	0	0	0	0	0	0	0	0	0	0	0	0	0	0	0	0	0	0	0	0	0	0	0	0
1	1	.	0	1	0	.	0	0	0	.	0	0	0	.	0	0	0	.	0	0	0	.	0	0	0	.	0	0	0	.	0	0	0	.	0	0	0	.	0	0	0	.	0	0	0	.	0	0	0
0	0	0	0	0	0	0	0	1	0	0	0	1	0	0	0	1	0	0	0	1	0	0	0	1	0	1	1	1	0	0	0	0	0	0	0	0	0	0	0	0	0	0	0	0	0	0	0	0	0
0	0	0	0	0	0	0	1	0	0	0	0	0	0	0	0	0	0	0	0	0	0	0	0	0	0	0	0	0	0	0	0	0	0	0	0	0	0	0	0	0	0	0	0	0	0	0	0	0	0
0	0	0	0	0	0	0	0	0	0	0	0	0	0	0	0	0	0	0	0	0	0	0	0	0	0	0	0	0	0	0	0	0	0	0	0	0	0	0	0	0	0	0	0	0	0	0	0	0	0
1	1	1	1	0	0	0	0	0	0	0	0	0	0	0	0	0	0	0	0	0	0	0	0	0	0	0	0	0	0	0	0	0	0	0	0	0	0	0	0	0	0	0	0	0	0	0	0	0	0
.	0	0	0	.	0	0	0	.	0	0	0	.	0	0	0	.	0	0	0	.	0	0	0	.	1	0	0	.	0	0	0	.	0	1	0	.	0	0	0	.	0	0	0	.	0	0	0	.	0
.	0	.	.	.	0	.	.	.	0	.	.	.	0	.	.	.	0	.	.	.	0	.	.	.	0	.	.	.	0	.	.	.	0	.	.	.	0	.	.	.	0	.	.	.	0	.	.	.	0
0	0	.	.	0	0	.	.	0	0	.	.	0	0	.	.	0	0	.	.	0	0	.	.	0	0	.	.	0	0	.	.	0	0	.	.	0	0	.	.	0	0	.	.	0	0	.	.	0	0
0	0	0	0	0	0	0	0	0	0	0	0	0	0	0	0	0	0	0	0	0	0	0	0	0	0	0	0	0	0	0	0	0	0	0	0	0	0	0	0	0	0	0	0	0	0	0	0	0	0
.	.	.	0	.	.	.	0	.	.	.	0	.	.	.	0	.	.	.	0	.	.	.	0	.	.	.	0	.	.	.	0	.	.	.	0	.	.	.	0	.	.	.	0	.	.	.	0	.	.
1	1	1	1	0	0	0	0	0	0	0	0	0	0	0	0	0	0	0	0	0	0	0	0	0	0	0	0	0	0	0	0	0	0	0	0	0	0	0	0	0	0	0	0	0	0	0	0	0	0
0	0	1	1	0	0	1	1	0	0	0	0	0	0	0	0	0	0	0	0	0	0	0	0	0	0	0	0	0	0	0	0	0	0	0	0	0	0	0	0	0	0	0	0	0	0	0	0	0	0
0	0	0	0	0	0	0	0	0	0	0	0	0	0	0	0	0	0	0	0	0	0	0	0	0	0	0	0	0	0	0	0	0	0	0	0	0	0	0	0	0	0	0	0	0	0	1	0	0	0
0	0	.	0	0	0	.	0	1	1	.	0	0	0	.	0	0	0	.	0	0	0	.	0	0	0	.	0	0	0	.	0	0	0	.	1	0	0	.	0	0	0	.	0	0	0	.	0	0	0
0	0	0	0	0	0	0	0	0	0	0	0	1	0	0	0	0	0	0	0	0	0	0	0	1	0	0	0	0	0	0	0	0	1	1	0	0	0	0	0	0	0	0	0	0	0	0	0	0	0
0	0	0	0	1	1	1	1	0	0	0	0	0	0	0	0	0	0	0	0	0	0	0	0	0	0	0	0	0	0	0	0	0	0	0	0	0	0	0	0	0	0	0	0	0	0	0	0	0	0
0	0	0	0	0	0	0	0	0	0	0	0	0	0	0	0	0	0	0	0	0	0	0	0	0	0	0	0	0	0	0	0	0	0	0	0	0	0	0	0	0	0	0	0	0	0	0	0	0	0
1	.	.	0	0	.	.	0	0	.	.	0	0	.	.	0	0	.	.	0	0	.	.	0	0	.	.	0	0	.	.	0	0	.	.	0	0	.	.	0	0	.	.	0	0	.	.	0	0	.
0	0	0	0	0	0	0	1	0	0	0	0	0	0	0	0	0	0	0	0	0	0	0	0	0	0	0	0	0	0	0	0	0	0	0	0	0	0	0	0	0	0	0	0	0	0	0	0	0	0
1	1	1	1	0	0	0	0	0	0	0	0	0	0	0	0	0	0	0	0	0	0	0	0	0	0	0	0	0	0	0	0	0	0	0	0	0	0	0	0	0	0	0	0	0	0	0	0	0	0
1	1	1	1	0	0	0	0	0	0	0	0	0	0	0	0	0	0	0	0	0	0	0	0	0	0	0	0	0	0	0	0	0	0	0	0	0	0	0	0	0	0	0	0	0	0	0	0	0	0
0	0	0	0	0	1	0	0	1	0	0	0	1	0	0	0	0	0	0	0	0	0	0	0	0	0	0	0	0	0	0	0	0	1	0	0	0	1	0	0	0	0	0	0	1	1	0	0	0	1
0	0	1	1	0	1	0	0	0	0	0	0	0	0	0	0	0	0	0	0	0	0	0	0	0	0	0	0	0	0	0	0	0	0	0	0	0	0	0	0	0	0	0	0	0	0	0	0	0	0
1	0	0	0	0	0	0	0	0	0	0	1	0	1	0	0	0	0	0	0	0	0	0	0	0	0	0	0	0	0	1	0	0	0	1	0	0	0	0	0	0	0	0	0	0	0	0	0	0	0
1	0	0	0	0	0	0	0	0	0	0	0	0	0	0	0	0	0	0	0	0	0	0	0	0	0	0	0	0	0	0	0	0	0	0	0	0	1	0	0	0	0	0	0	0	0	0	0	0	0
0	0	0	0	1	1	1	1	0	0	0	0	0	0	0	0	0	0	0	0	0	0	0	0	0	0	0	0	0	0	0	0	0	0	0	0	0	0	0	0	0	0	0	0	0	0	0	0	0	0
0	0	0	0	0	0	0	0	0	0	0	0	0	0	0	1	0	0	0	0	0	0	0	1	0	0	0	0	0	0	0	0	0	0	0	0	0	0	0	0	0	0	0	0	0	0	0	0	0	0
1	0	0	0	0	0	0	0	0	0	0	0	0	0	0	0	0	0	0	0	0	0	0	0	0	0	0	0	0	0	0	0	0	0	0	0	0	0	0	0	0	0	0	0	0	0	0	0	0	1
0	0	.	1	0	0	.	0	0	0	.	0	0	0	.	0	0	0	.	0	0	0	.	0	0	0	.	0	0	0	.	0	0	0	.	0	0	0	.	0	0	0	.	0	0	0	.	0	1	1
0	0	0	0	1	0	0	0	0	0	0	0	0	0	0	1	0	0	0	0	0	0	0	0	0	0	0	1	0	0	0	0	1	0	0	1	0	0	1	1	0	0	0	0	0	0	0	0	0	0
0	0	0	.	1	0	0	.	0	0	0	.	0	0	0	.	0	0	0	.	0	0	0	.	0	0	0	.	0	0	0	.	0	0	0	.	0	1	0	.	0	0	0	.	0	0	0	.	1	0
0	0	.	0	1	1	.	0	0	0	.	0	0	0	.	0	0	0	.	0	0	0	.	0	0	0	.	1	0	0	.	0	0	0	.	0	0	0	.	0	0	0	.	0	0	0	.	0	0	0
0	0	0	.	0	0	0	.	0	0	0	.	0	0	0	.	0	0	0	.	0	0	0	.	0	0	0	.	0	0	0	.	0	0	0	.	0	0	0	.	0	0	0	.	0	0	0	.	0	0
0	0	0	0	0	0	0	0	0	0	0	0	0	0	0	0	0	0	0	0	0	0	0	0	0	0	0	0	0	0	0	0	0	0	0	1	1	1	1	0	0	0	0	0	0	0	0	0	0	0
0	0	0	0	0	0	0	0	0	0	0	0	0	0	0	0	0	0	0	0	0	0	0	0	0	0	0	0	0	0	0	0	0	0	0	0	0	0	0	0	0	0	0	0	0	0	0	0	0	0
1	0	0	0	0	0	0	0	1	0	0	0	0	0	0	0	0	0	1	1	0	0	0	0	0	0	0	0	0	0	0	0	0	0	1	0	0	0	0	0	0	1	0	0	1	0	0	0	0	0
.	0	0	.	.	0	0	.	.	0	0	.	.	0	0	.	.	1	0	.	.	0	0	.	.	0	0	.	.	0	0	.	.	0	1	.	.	0	1	.	.	0	0	.	.	0	0	.	.	0
.	.	0	0	.	.	0	0	.	.	0	0	.	.	0	0	.	.	0	0	.	.	0	0	.	.	0	0	.	.	0	0	.	.	0	0	.	.	1	0	.	.	0	1	.	.	0	0	.	.
.	.	0	.	.	.	1	.	.	.	0	.	.	.	0	.	.	.	0	.	.	.	0	.	.	.	0	.	.	.	0	.	.	.	0	.	.	.	0	.	.	.	0	.	.	.	0	.	.	.
0	0	0	0	0	0	1	1	0	0	0	0	0	0	0	0	0	0	0	0	0	0	0	0	0	0	0	0	0	0	0	0	0	0	0	0	0	0	0	0	0	0	0	0	0	0	0	0	1	0
.	0	0	.	.	0	0	.	.	0	0	.	.	0	0	.	.	0	0	.	.	0	1	.	.	0	0	.	.	0	0	.	.	0	0	.	.	0	0	.	.	0	0	.	.	0	0	.	.	0
0	0	0	0	0	0	0	0	0	0	0	0	0	0	0	0	0	0	0	0	0	0	0	0	0	0	0	0	0	0	0	0	0	0	0	1	0	0	0	0	0	0	0	0	0	0	0	0	0	0
0	0	1	1	0	0	0	0	0	0	0	0	0	0	0	0	0	0	0	0	0	0	0	0	0	0	0	0	0	0	0	0	0	0	0	0	0	0	0	0	0	0	0	0	0	0	0	0	1	1
.	1	0	0	.	0	0	0	.	0	0	0	.	0	0	0	.	0	0	0	.	0	0	0	.	0	0	0	.	0	0	0	.	0	0	0	.	0	0	0	.	0	0	0	.	0	0	0	.	0
0	1	0	0	1	0	0	0	0	0	0	0	0	0	0	0	0	0	0	0	0	0	0	0	0	0	0	0	0	0	0	0	0	0	0	0	0	0	0	0	0	0	0	0	0	0	0	0	0	0
.	.	0	.	.	.	0	.	.	.	0	.	.	.	0	.	.	.	0	.	.	.	0	.	.	.	0	.	.	.	0	.	.	.	0	.	.	.	0	.	.	.	0	.	.	.	0	.	.	.
1	1	1	0	1	1	1	1	0	0	0	0	0	0	0	0	0	0	0	0	0	0	0	0	0	0	0	0	0	0	0	0	0	0	0	0	0	0	0	0	0	0	0	0	0	0	0	0	0	0
0	0	0	0	0	0	0	0	1	0	0	0	1	1	0	0	1	1	0	0	0	0	0	0	0	0	0	0	1	1	0	0	0	1	0	0	0	0	0	0	0	0	0	0	0	0	0	0	1	1
0	1	0	0	1	1	1	1	0	0	0	0	0	0	0	0	0	0	0	0	0	0	0	0	0	0	0	0	0	0	0	0	0	0	0	0	0	0	0	0	0	0	0	0	0	0	0	0	0	0
1	0	0	1	0	0	0	0	0	0	0	0	0	0	0	0	0	0	0	0	0	0	0	0	0	0	0	0	0	0	0	0	0	0	0	0	0	0	0	0	0	0	0	0	0	0	0	0	0	0
0	0	0	0	0	0	0	0	0	0	0	0	0	0	0	0	0	0	0	0	0	0	0	0	0	0	0	0	0	0	0	0	0	0	0	0	0	0	0	0	0	0	0	0	0	0	0	0	0	0
.	.	0	0	.	.	0	0	.	.	0	0	.	.	0	0	.	.	0	0	.	.	0	0	.	.	0	0	.	.	0	0	.	.	0	0	.	.	0	0	.	.	0	0	.	.	0	0	.	.
.	.	1	.	.	.	1	.	.	.	0	.	.	.	0	.	.	.	0	.	.	.	0	.	.	.	0	.	.	.	0	.	.	.	0	.	.	.	0	.	.	.	0	.	.	.	0	.	.	.
0	0	0	0	0	0	1	1	0	0	0	0	0	0	0	0	0	0	0	0	0	0	0	0	0	0	0	0	0	0	0	0	0	0	0	0	0	0	0	0	0	0	0	0	0	0	0	0	0	0
0	1	1	1	0	0	0	0	0	0	0	0	0	0	0	0	0	0	0	0	0	0	0	0	0	0	0	0	0	0	0	0	0	0	0	0	0	0	0	0	0	0	0	0	0	0	0	0	0	0
0	0	0	0	0	0	0	0	1	0	0	0	0	0	0	0	0	0	0	0	0	0	0	0	0	0	0	0	0	0	0	0	0	0	0	0	0	0	0	0	0	0	0	0	0	0	0	0	0	0
.	.	0	.	.	.	0	.	.	.	0	.	.	.	0	.	.	.	0	.	.	.	0	.	.	.	0	.	.	.	0	.	.	.	0	.	.	.	0	.	.	.	0	.	.	.	0	.	.	.
0	0	0	0	0	0	0	0	0	0	0	0	0	0	0	0	0	0	0	0	0	0	0	0	0	0	0	0	0	0	0	0	0	0	0	0	0	0	0	0	0	0	0	0	0	0	0	0	0	1
.	1	.	.	.	1	.	.	.	1	.	.	.	1	.	.	.	1	.	.	.	1	.	.	.	1	.	.	.	1	.	.	.	1	.	.	.	1	.	.	.	1	.	.	.	1	.	.	.	1
0	0	0	0	0	0	0	0	0	0	0	0	0	0	0	0	0	0	0	0	0	0	0	0	0	0	0	0	0	0	0	0	0	0	0	0	0	0	0	0	0	0	0	0	0	0	0	0	0	0
0	1	0	.	0	0	1	.	0	0	0	.	0	0	0	.	0	0	0	.	0	0	0	.	0	0	0	.	0	0	0	.	0	0	0	.	0	0	0	.	0	0	0	.	0	0	0	.	0	0
1	1	1	1	1	1	1	1	0	0	0	0	0	0	0	0	0	0	0	0	0	0	0	0	0	0	0	0	0	0	0	0	0	0	0	0	0	0	0	0	0	0	0	0	0	0	0	0	0	0
0	0	0	0	0	0	1	1	0	0	0	0	0	0	0	0	0	0	0	0	0	0	0	0	0	0	0	0	0	0	0	0	0	0	0	0	0	0	0	0	0	0	0	0	0	0	0	0	0	0
0	1	0	.	0	0	0	.	0	0	0	.	0	0	0	.	0	0	0	.	0	0	0	.	0	0	0	.	0	0	0	.	0	0	0	.	0	0	0	.	0	0	0	.	0	0	0	.	0	0
0	0	0	1	1	0	0	0	1	0	0	0	0	0	1	0	0	0	0	0	0	1	0	0	0	1	0	0	0	0	0	1	1	0	0	0	0	0	0	1	1	0	0	0	0	0	1	0	1	0
0	0	1	0	0	0	1	0	0	1	0	0	0	1	0	0	1	0	0	0	1	0	0	0	1	0	0	0	0	0	1	0	0	0	0	0	0	1	0	0	1	0	0	0	1	0	0	0	1	0
0	0	.	1	0	0	.	1	0	0	.	0	0	0	.	0	0	0	.	0	0	0	.	0	0	0	.	0	0	0	.	0	1	0	.	0	0	1	.	0	0	0	.	0	0	0	.	0	0	0
0	1	0	.	1	0	0	.	0	1	0	.	0	0	1	.	0	0	1	.	0	1	0	.	1	0	0	.	0	0	0	.	0	0	1	.	0	0	0	.	1	0	0	.	0	0	0	.	0	0
1	0	0	0	0	0	0	1	0	0	0	0	0	0	0	0	0	0	0	0	0	0	0	0	0	0	0	0	0	0	0	0	0	0	0	0	0	0	0	0	0	0	0	0	0	0	0	0	0	0
.	0	1	1	.	0	0	0	.	0	0	0	.	0	0	0	.	0	0	0	.	0	0	0	.	0	0	0	.	0	0	0	.	0	0	0	.	0	0	0	.	0	0	0	.	0	0	0	.	0
1	0	0	.	1	0	0	.	0	0	0	.	0	0	0	.	0	0	0	.	0	0	0	.	0	0	0	.	0	0	0	.	0	0	0	.	0	0	0	.	0	0	0	.	0	0	0	.	0	0
.	1	.	0	.	0	.	0	.	0	.	0	.	0	.	0	.	0	.	0	.	0	.	0	.	0	.	0	.	0	.	0	.	0	.	0	.	0	.	0	.	1	.	0	.	0	.	0	.	0
0	0	0	0	1	1	1	1	0	0	0	0	0	0	0	0	0	0	0	0	0	0	0	0	0	0	0	0	0	0	0	0	0	0	0	0	0	0	0	0	0	0	0	0	0	0	0	0	0	0
0	0	1	1	0	1	0	1	0	0	0	0	0	0	0	0	0	0	0	0	0	0	0	0	0	0	0	0	0	0	0	0	0	0	0	0	0	0	0	0	0	0	0	0	0	0	0	0	0	0
0	0	.	.	1	0	.	.	0	0	.	.	0	0	.	.	0	0	.	.	0	0	.	.	0	0	.	.	0	0	.	.	0	0	.	.	0	0	.	.	0	0	.	.	0	0	.	.	0	0
1	0	0	0	0	0	0	0	0	0	0	0	0	0	0	0	0	0	0	0	0	0	0	0	0	0	0	0	0	0	0	0	0	0	0	0	0	0	0	0	0	0	0	0	0	0	0	0	0	0
0	0	0	0	1	1	0	1	0	0	0	0	0	0	0	0	0	0	0	0	0	0	0	0	0	0	0	0	0	0	0	0	0	0	0	0	0	0	0	0	0	0	0	0	0	0	0	0	0	0
0	0	0	0	0	0	1	1	0	0	0	0	0	0	0	0	0	0	0	0	0	0	0	0	0	0	0	0	0	0	0	0	0	0	0	0	0	0	0	0	0	0	0	0	0	0	0	0	0	0
1	0	0	0	0	0	0	0	0	0	0	0	0	0	0	0	0	0	0	0	0	0	0	0	0	0	0	0	0	0	0	0	0	0	0	0	0	0	0	0	0	0	0	0	0	0	0	0	0	0
0	0	0	0	0	0	0	0	0	0	0	0	0	0	0	0	0	0	0	0	0	0	0	0	0	0	0	0	0	0	0	0	0	0	0	0	0	0	0	0	0	0	0	0	0	0	0	0	0	0
0	1	0	0	0	0	0	0	0	0	0	0	0	0	0	0	0	0	0	0	0	0	0	0	0	0	0	0	0	0	0	0	0	0	1	0	0	0	0	0	0	0	0	0	0	0	0	0	0	0
0	0	0	0	0	0	0	0	0	0	0	0	0	0	0	0	0	0	0	0	0	0	0	0	0	0	0	0	0	0	0	0	0	0	0	0	0	0	0	0	0	0	0	0	0	0	0	0	0	0
0	0	0	0	0	0	0	0	0	0	0	0	0	0	0	0	0	0	0	0	0	0	0	0	0	0	0	0	0	0	0	0	0	0	1	1	0	0	0	0	0	0	0	0	0	0	0	0	0	0
0	0	0	0	1	0	0	0	0	0	0	0	0	0	0	0	0	0	0	0	0	0	0	0	0	0	0	0	0	0	0	0	0	0	0	0	0	0	0	0	0	0	0	0	0	0	0	0	0	0
.	0	.	1	.	0	.	0	.	0	.	0	.	0	.	0	.	0	.	0	.	0	.	0	.	0	.	0	.	0	.	0	.	0	.	0	.	0	.	0	.	0	.	0	.	0	.	0	.	0
1	1	1	1	0	0	0	1	0	0	0	0	0	0	0	0	0	0	0	0	0	0	0	0	0	0	0	0	0	0	0	1	0	0	0	0	0	0	0	0	0	0	1	1	0	0	0	0	0	0
0	0	0	0	0	0	0	0	0	0	0	0	0	0	0	0	0	0	0	0	0	0	0	0	0	0	0	0	0	0	0	0	0	0	0	0	0	0	0	0	0	0	0	0	0	0	0	0	0	0
1	1	.	0	0	0	.	0	0	0	.	0	0	0	.	0	0	0	.	0	0	0	.	0	0	0	.	0	0	0	.	0	0	0	.	0	0	0	.	0	0	0	.	0	0	0	.	0	0	0
0	1	0	.	0	1	0	.	1	0	0	.	1	0	0	.	1	0	0	.	1	0	0	.	1	0	0	.	1	0	0	.	1	0	0	.	0	0	0	.	0	0	0	.	0	0	0	.	0	0
0	1	0	.	0	0	1	.	0	0	0	.	0	0	1	.	0	0	0	.	0	0	0	.	0	0	0	.	0	0	0	.	0	0	0	.	0	0	0	.	0	0	0	.	0	0	0	.	0	0
.	0	0	0	.	1	1	0	.	0	0	0	.	0	0	0	.	0	0	0	.	0	0	0	.	0	0	0	.	0	1	1	.	0	0	0	.	0	0	0	.	0	0	0	.	0	0	0	.	0
0	.	.	.	0	.	.	.	0	.	.	.	0	.	.	.	0	.	.	.	0	.	.	.	0	.	.	.	0	.	.	.	0	.	.	.	0	.	.	.	0	.	.	.	0	.	.	.	0	.
.	.	1	.	.	.	0	.	.	.	0	.	.	.	0	.	.	.	0	.	.	.	0	.	.	.	0	.	.	.	0	.	.	.	0	.	.	.	0	.	.	.	0	.	.	.	0	.	.	.
0	1	1	1	0	1	1	0	0	0	0	0	0	0	0	0	0	0	0	0	0	0	0	0	0	0	0	0	0	0	0	0	0	0	0	0	0	0	0	0	1	0	0	0	0	0	0	0	0	0
0	0	0	0	0	0	1	1	0	0	0	0	0	0	0	0	0	0	0	0	0	0	0	0	0	0	0	1	0	0	0	0	0	0	0	0	0	0	0	0	0	0	0	0	0	0	0	0	0	0
1	1	1	1	0	0	0	0	0	0	0	0	0	0	0	0	0	0	0	0	0	0	0	0	0	0	0	0	0	0	0	0	0	0	0	0	0	0	0	0	0	0	0	0	0	0	0	0	0	0
.	.	.	0	.	.	.	0	.	.	.	0	.	.	.	0	.	.	.	0	.	.	.	0	.	.	.	0	.	.	.	0	.	.	.	0	.	.	.	1	.	.	.	0	.	.	.	0	.	.
0	0	0	0	0	0	0	0	0	0	0	0	0	0	0	0	0	0	0	0	0	0	0	0	0	0	0	0	0	0	0	0	0	0	1	0	0	0	0	0	0	0	0	0	0	0	0	0	0	0
0	0	0	0	0	0	1	1	0	0	0	0	0	0	0	0	0	0	0	0	0	0	0	0	0	0	0	0	0	0	0	0	0	0	0	0	0	0	0	0	0	0	0	0	0	0	0	0	0	0
1	0	0	0	0	0	0	0	0	1	0	0	0	0	0	0	0	0	0	0	0	0	0	0	0	0	0	0	0	0	0	0	0	0	0	0	0	0	0	0	0	0	0	0	0	0	0	0	0	0
0	0	0	0	0	0	1	1	0	0	0	0	0	0	0	0	0	0	0	0	0	0	0	0	0	0	0	0	0	0	0	0	0	0	0	0	0	0	0	0	0	0	0	0	0	0	0	0	0	0
0	0	0	0	0	0	0	0	0	0	0	0	0	0	0	0	0	0	0	0	0	1	0	0	0	0	0	0	0	0	0	0	0	0	0	0	0	0	0	0	0	0	0	0	0	0	0	0	0	0
0	1	0	.	0	0	1	.	0	0	0	.	0	0	0	.	0	0	0	.	0	0	0	.	0	0	0	.	0	0	0	.	0	0	1	.	0	0	0	.	0	0	0	.	0	0	0	.	0	0
0	0	0	0	0	0	0	0	0	0	0	0	0	0	0	0	0	0	0	0	0	0	0	0	0	0	0	0	0	0	0	0	0	0	0	0	0	0	0	0	0	0	0	0	0	0	0	0	1	0
0	0	0	0	0	0	0	0	0	0	0	0	0	0	1	1	0	0	0	0	0	0	0	0	0	0	0	0	0	0	0	0	1	1	0	0	0	0	0	0	0	0	0	0	0	0	0	0	0	0
.	0	0	0	.	0	0	0	.	0	0	0	.	0	0	0	.	0	0	0	.	0	0	0	.	0	0	0	.	0	0	0	.	0	0	0	.	0	0	0	.	0	0	0	.	0	0	0	.	0
0	0	0	0	0	0	0	0	0	0	0	0	0	0	0	0	0	0	0	0	0	0	0	0	0	0	0	0	0	0	0	0	0	0	0	0	0	0	0	0	0	0	0	0	0	0	0	0	0	0
.	0	.	.	.	0	.	.	.	0	.	.	.	0	.	.	.	0	.	.	.	0	.	.	.	0	.	.	.	0	.	.	.	0	.	.	.	0	.	.	.	0	.	.	.	0	.	.	.	0
0	0	1	1	0	1	0	0	0	0	0	0	0	0	0	0	0	0	0	0	0	0	0	0	0	0	0	0	0	0	0	0	0	0	0	0	0	0	0	0	0	0	0	0	0	0	0	0	0	0
1	1	1	1	0	0	0	0	0	0	0	0	1	1	0	0	0	0	0	0	0	0	0	0	0	0	0	0	0	0	0	0	0	0	0	0	0	0	0	0	0	0	0	0	0	0	0	0	0	0
0	0	0	0	0	0	0	0	0	0	0	0	0	0	0	0	0	0	0	0	0	0	0	0	0	0	0	0	0	0	0	0	0	1	1	0	0	0	0	0	0	0	0	0	0	0	0	0	0	0
0	0	0	0	0	0	0	0	0	0	0	0	0	0	0	0	0	0	0	0	0	0	0	0	0	0	0	0	0	0	0	0	0	0	0	0	0	0	0	0	0	0	0	0	0	0	0	0	0	0
1	0	0	.	0	0	1	.	0	0	0	.	0	1	0	.	0	1	0	.	0	0	0	.	1	0	0	.	1	0	0	.	0	0	0	.	0	0	0	.	0	0	0	.	0	0	0	.	0	0
1	0	.	0	0	0	.	0	0	0	.	0	0	0	.	0	0	0	.	0	0	0	.	0	0	0	.	0	0	0	.	0	0	0	.	0	0	0	.	0	0	0	.	0	0	0	.	0	0	0
1	.	0	0	0	.	1	0	0	.	0	0	0	.	0	0	0	.	0	0	0	.	0	0	0	.	0	0	0	.	0	0	0	.	0	0	0	.	0	0	0	.	0	0	0	.	0	0	0	.
0	0	0	0	0	0	0	0	0	0	0	0	0	0	0	0	0	0	0	0	0	0	0	0	0	0	0	0	0	0	0	0	0	0	0	0	0	0	0	0	0	0	0	0	0	0	0	0	0	0
0	1	0	0	0	0	1	0	0	0	0	0	0	0	0	1	0	1	0	0	0	0	0	0	0	0	0	0	0	0	0	0	0	0	0	1	0	0	1	0	1	0	0	0	0	0	0	0	0	0
0	1	0	0	0	0	0	0	1	0	0	0	0	0	0	0	0	0	0	0	0	0	0	0	0	0	0	0	0	0	0	0	0	0	0	0	0	0	0	0	0	0	0	0	0	0	0	0	0	0
1	1	1	1	0	0	0	0	0	0	0	0	1	1	0	0	0	0	0	0	0	0	0	0	0	0	0	0	0	0	0	0	0	0	0	0	0	0	0	0	0	0	0	0	0	0	0	0	0	0
0	0	0	0	0	0	0	0	0	0	0	0	0	0	0	0	0	0	0	0	0	0	0	0	0	0	0	0	0	0	0	0	0	1	1	0	0	0	0	0	0	0	0	0	0	0	0	0	0	0
.	1	.	0	.	0	.	0	.	0	.	0	.	0	.	0	.	0	.	0	.	0	.	0	.	0	.	0	.	0	.	0	.	0	.	0	.	0	.	0	.	0	.	0	.	0	.	0	.	0
1	.	0	0	0	.	1	0	0	.	0	0	1	.	0	0	0	.	0	0	0	.	1	0	0	.	0	0	0	.	0	0	0	.	0	0	0	.	0	0	0	.	0	0	0	.	0	0	0	.
0	0	0	0	0	0	0	0	0	0	0	0	0	0	0	0	0	0	0	0	0	0	0	0	0	0	0	0	0	0	0	0	0	0	0	0	0	0	0	0	0	0	0	0	0	0	0	0	0	0
1	0	0	0	1	1	1	0	0	0	0	0	0	0	0	0	0	0	0	0	0	0	0	0	0	0	0	0	0	0	0	0	0	0	0	0	0	0	0	0	0	0	0	0	0	0	0	0	0	0
0	0	0	1	0	0	0	0	0	0	0	0	1	0	0	0	0	0	0	0	0	0	0	0	0	0	0	0	0	0	0	0	0	0	0	0	0	0	0	0	0	0	0	0	0	0	0	0	1	1
0	0	0	0	1	1	0	0	0	0	0	0	0	0	0	0	0	0	0	0	0	0	0	0	0	0	0	0	0	0	0	0	0	0	0	0	0	0	0	0	0	0	0	0	0	0	0	0	0	0
0	0	0	0	0	0	0	0	0	0	0	0	0	0	0	0	0	0	1	1	0	0	0	0	0	0	0	0	0	0	0	0	0	0	0	0	0	0	0	0	0	0	0	0	0	0	0	0	0	0
0	.	0	0	0	.	1	1	0	.	0	0	0	.	0	0	0	.	0	0	0	.	0	0	0	.	0	0	0	.	0	0	0	.	0	0	0	.	0	0	0	.	0	0	0	.	0	0	0	.
1	0	1	1	0	1	0	0	0	0	0	0	0	0	0	0	0	0	0	0	0	0	0	0	0	0	0	0	0	0	0	0	0	0	0	0	0	0	0	0	0	0	0	0	0	0	0	0	0	0
0	0	0	0	0	0	0	0	0	0	0	0	0	0	0	0	0	0	0	0	0	0	0	0	0	0	0	0	1	1	1	1	0	0	0	0	0	0	0	0	0	0	0	0	0	0	0	0	0	0
0	1	0	0	0	1	1	1	0	0	0	0	0	0	0	0	0	0	0	0	1	0	0	0	0	0	0	0	1	0	0	0	0	0	0	0	0	0	0	0	0	0	0	0	0	0	0	0	0	0
1	1	0	1	0	0	0	0	0	0	0	0	0	0	0	0	0	0	0	0	0	1	1	1	0	0	0	0	0	0	0	0	0	0	0	0	0	0	0	0	0	0	0	0	0	0	0	0	0	0
1	1	1	1	0	1	1	1	0	0	0	0	1	0	0	0	0	0	0	0	0	0	0	0	0	0	0	0	0	0	0	0	0	0	0	0	0	0	0	0	0	0	0	0	0	0	0	0	0	0
1	1	1	1	0	0	0	0	0	0	0	0	0	0	0	0	0	0	0	0	0	0	0	0	0	0	0	0	0	0	0	0	0	0	0	0	0	0	0	0	0	0	0	0	0	0	0	0	0	0
0	0	0	0	0	0	0	0	0	0	0	0	0	0	0	0	0	0	0	0	0	0	0	0	0	0	0	0	0	0	0	0	0	0	0	0	0	1	1	1	0	0	0	0	0	0	0	0	0	0
0	0	0	0	0	0	0	0	0	0	0	0	0	0	0	0	0	0	0	0	0	0	0	0	0	0	0	0	0	0	0	0	0	0	0	0	0	0	0	0	0	0	0	0	1	1	1	1	0	0
0	1	0	0	0	0	1	0	1	0	0	0	1	0	0	0	1	0	0	0	1	0	0	0	1	0	0	0	0	0	1	0	0	1	0	0	0	0	1	0	0	0	0	1	1	0	0	0	1	0
.	1	.	.	.	1	.	.	.	0	.	.	.	0	.	.	.	0	.	.	.	0	.	.	.	0	.	.	.	0	.	.	.	0	.	.	.	0	.	.	.	0	.	.	.	0	.	.	.	0
1	0	0	.	1	0	0	.	1	0	0	.	1	0	0	.	1	0	0	.	1	0	0	.	0	1	0	.	1	0	0	.	1	0	0	.	1	0	0	.	1	0	0	.	1	0	0	.	1	0
0	0	0	0	0	0	0	0	0	0	0	0	0	0	0	0	0	0	0	0	0	0	0	0	0	0	0	0	0	0	0	0	0	0	0	0	0	0	0	0	0	0	0	0	0	0	0	0	1	1
0	0	0	0	0	0	0	0	0	0	0	0	0	0	0	0	0	0	0	0	0	0	0	0	0	0	0	0	0	0	0	0	0	0	0	0	0	0	0	0	0	0	0	0	0	0	0	0	0	0
0	0	0	0	0	0	0	0	0	0	0	0	0	0	0	0	0	0	0	0	0	0	0	0	0	0	0	0	0	0	0	0	0	0	0	0	0	0	0	0	0	0	0	0	0	0	0	0	0	0
1	0	0	0	0	0	0	0	0	0	0	0	0	0	0	0	0	0	0	0	0	0	0	0	0	0	0	0	0	0	0	0	0	0	0	0	0	0	0	0	0	0	0	0	0	0	0	0	0	0
0	1	1	1	0	0	0	0	0	0	0	0	0	0	0	0	0	0	0	0	0	0	0	0	0	0	0	0	0	0	0	0	0	0	0	0	0	0	0	0	0	0	0	0	0	0	0	0	1	0
1	1	1	0	0	0	0	0	0	0	0	0	0	0	0	0	0	0	0	0	0	0	0	0	0	0	0	0	0	0	0	0	0	0	0	0	0	0	0	0	0	0	0	0	0	0	0	0	0	0
0	0	0	0	0	0	0	0	0	0	0	0	0	0	0	0	0	0	0	0	1	0	0	0	0	0	0	1	1	0	0	0	0	0	0	1	0	0	0	1	0	0	0	0	0	0	0	0	0	0
0	0	0	0	0	0	0	0	0	0	0	0	0	0	0	0	0	0	0	0	0	0	0	0	0	0	0	0	1	1	0	0	0	0	0	0	0	0	0	0	0	0	0	0	0	0	0	0	0	0
.	.	.	1	.	.	.	1	.	.	.	1	.	.	.	1	.	.	.	0	.	.	.	0	.	.	.	0	.	.	.	0	.	.	.	0	.	.	.	0	.	.	.	0	.	.	.	0	.	.
.	0	0	1	.	0	1	0	.	0	0	0	.	1	0	0	.	0	1	0	.	0	0	0	.	0	0	0	.	0	0	0	.	0	0	0	.	0	0	0	.	0	0	0	.	0	0	0	.	0
0	.	.	0	0	.	.	0	0	.	.	0	0	.	.	0	0	.	.	0	0	.	.	0	0	.	.	0	0	.	.	0	0	.	.	0	0	.	.	0	0	.	.	0	0	.	.	0	0	.
0	1	.	.	1	0	.	.	0	0	.	.	0	0	.	.	0	0	.	.	0	0	.	.	0	0	.	.	0	0	.	.	0	0	.	.	0	0	.	.	0	0	.	.	0	0	.	.	0	0
0	0	.	.	0	0	.	.	0	0	.	.	0	0	.	.	0	0	.	.	0	0	.	.	0	0	.	.	0	0	.	.	0	0	.	.	1	0	.	.	0	0	.	.	0	0	.	.	0	0
0	0	0	0	0	0	0	0	0	0	0	0	0	0	0	0	0	0	0	0	0	0	0	0	0	0	0	0	0	0	0	0	0	0	0	0	0	0	0	0	0	0	0	0	0	0	0	0	0	0
0	0	0	0	0	0	0	0	0	0	0	0	0	0	0	0	0	0	0	0	0	0	0	0	0	0	0	0	0	0	0	0	1	1	1	1	0	0	0	0	0	0	0	0	0	0	0	0	0	0
0	0	0	0	0	0	0	0	0	0	0	0	0	0	0	0	0	0	0	0	0	0	0	0	0	0	0	0	0	0	0	0	0	0	0	0	0	0	0	0	0	0	0	0	0	0	0	0	0	0
0	0	0	0	0	0	0	0	0	0	0	0	0	0	0	0	0	0	0	0	0	0	0	0	0	0	0	0	0	0	0	0	0	0	0	0	0	0	0	0	0	0	0	0	0	0	0	0	0	0
1	0	0	0	1	1	1	1	0	0	0	0	0	0	0	0	0	0	0	0	0	0	0	0	0	0	0	0	0	0	0	0	0	0	0	0	0	0	0	0	0	0	0	0	0	0	0	0	0	0
0	0	0	.	0	0	0	.	0	0	0	.	0	0	0	.	0	0	0	.	0	0	0	.	0	0	0	.	0	0	0	.	1	0	0	.	0	0	1	.	0	0	0	.	0	0	0	.	0	0
0	0	0	.	0	0	0	.	0	0	0	.	0	0	0	.	0	0	0	.	0	0	0	.	0	0	0	.	0	0	0	.	0	0	0	.	0	0	0	.	0	0	0	.	0	0	0	.	1	0
1	0	.	.	0	1	.	.	0	0	.	.	0	0	.	.	0	0	.	.	0	0	.	.	0	0	.	.	0	0	.	.	1	0	.	.	1	0	.	.	0	0	.	.	0	0	.	.	1	0
0	0	0	0	0	0	0	0	0	0	0	0	0	0	0	0	0	0	0	0	0	0	0	0	0	0	0	0	0	0	0	0	0	0	0	0	0	0	0	0	0	0	0	0	0	0	0	0	0	0
0	0	0	0	0	0	0	0	0	0	0	0	0	0	0	0	0	0	0	0	0	0	0	0	0	0	0	0	0	0	0	0	0	0	0	0	0	0	0	0	0	0	0	0	0	0	0	0	0	0
0	0	0	0	0	0	0	0	0	0	0	0	0	0	0	0	1	0	0	0	0	0	0	0	0	0	0	0	0	0	0	0	0	0	0	1	0	0	0	0	0	0	0	0	0	0	0	0	0	0
0	0	0	0	1	1	1	1	0	0	0	0	0	0	0	0	0	0	0	0	0	0	0	0	0	0	0	0	0	0	0	0	0	0	0	0	0	0	0	0	0	0	0	0	0	0	0	0	0	0
0	0	0	0	0	0	0	0	0	0	0	0	0	0	0	0	0	0	0	0	0	0	0	0	0	0	0	0	0	0	0	0	0	0	0	0	1	1	1	1	0	0	0	0	0	0	0	0	0	0
1	1	1	1	0	0	0	0	0	0	0	0	0	0	0	0	0	0	0	0	0	0	0	0	0	0	0	0	0	0	0	0	0	0	0	0	0	0	0	0	0	0	0	0	0	0	0	0	0	0
0	0	0	0	0	0	0	0	0	0	0	0	0	0	0	0	0	0	0	0	0	0	0	0	0	0	0	0	0	0	0	0	0	0	0	0	0	0	0	0	0	0	0	0	0	0	0	0	0	0
0	0	0	0	0	0	0	0	0	0	0	0	0	0	0	0	0	0	0	0	0	0	0	0	0	0	0	0	0	0	0	0	0	0	0	0	0	0	0	0	0	0	0	0	0	0	0	0	0	0
.	0	0	0	.	0	0	0	.	0	0	0	.	0	0	0	.	0	0	0	.	0	0	0	.	0	0	0	.	0	0	0	.	0	0	0	.	0	0	0	.	0	0	0	.	0	0	0	.	0
0	0	0	0	0	1	1	1	0	0	0	0	0	0	0	0	0	0	0	0	0	0	0	0	0	0	0	0	0	0	0	0	0	0	0	0	0	0	0	0	0	0	0	0	0	0	0	0	1	0
1	1	1	1	1	1	1	1	0	0	0	0	0	0	0	0	0	0	0	0	0	0	0	0	0	0	0	0	0	0	0	0	0	0	0	0	0	0	0	0	0	0	0	0	0	0	0	0	0	0
0	0	0	0	0	0	0	0	0	0	0	0	0	0	0	0	0	0	0	0	0	0	0	0	0	0	0	0	0	0	0	0	1	1	1	1	0	0	0	0	0	0	0	0	0	0	0	0	0	0
0	0	0	0	0	0	0	0	0	0	0	0	0	0	0	0	0	0	0	0	0	0	0	0	0	0	0	0	0	0	0	0	0	0	1	1	0	0	0	0	0	0	0	0	0	0	0	0	0	0
0	1	0	.	0	1	0	.	1	0	0	.	1	0	0	.	1	0	0	.	1	0	0	.	1	0	0	.	1	0	0	.	1	0	0	.	1	0	0	.	1	0	0	.	0	0	0	.	0	0
0	0	0	0	0	0	0	0	0	0	0	0	0	0	0	0	0	0	0	0	0	0	0	0	0	0	0	0	0	0	0	0	0	0	0	0	0	0	0	0	0	0	0	0	0	0	0	0	0	0
1	0	0	0	0	0	0	0	0	0	0	0	0	0	0	0	0	0	0	0	0	0	0	0	0	0	0	0	0	0	0	0	0	0	0	0	0	0	0	0	0	0	0	0	0	0	0	0	0	0
.	0	0	.	.	0	1	.	.	0	0	.	.	0	0	.	.	0	0	.	.	0	0	.	.	0	0	.	.	0	0	.	.	0	0	.	.	1	0	.	.	0	0	.	.	0	0	.	.	0
1	1	0	0	0	0	0	0	0	0	0	0	0	0	0	0	0	0	0	0	0	0	0	0	0	0	0	0	0	0	0	0	0	0	1	0	0	0	0	0	0	0	0	0	0	0	0	0	0	0
0	0	0	0	0	0	0	0	0	0	0	0	0	0	0	0	0	0	0	0	0	0	0	0	0	0	0	0	0	0	0	0	1	1	0	0	1	1	0	0	0	0	0	0	0	0	0	0	0	0
0	0	0	0	0	0	0	0	0	0	0	0	0	0	0	0	0	0	0	0	0	0	0	0	0	0	0	0	1	0	0	0	0	0	0	0	0	0	0	0	0	0	0	0	0	0	0	0	0	1
0	0	0	.	0	0	0	.	0	0	0	.	0	0	0	.	0	0	0	.	0	0	0	.	0	0	0	.	0	0	0	.	0	0	0	.	1	0	0	.	0	0	0	.	0	0	0	.	0	0
0	0	0	0	0	0	0	0	0	0	0	0	0	0	0	0	0	0	0	0	1	0	0	0	0	0	0	0	0	0	0	0	1	0	1	1	0	0	0	0	0	0	0	0	0	0	0	0	0	0
1	0	0	0	0	0	0	0	0	0	0	0	0	0	0	0	0	0	0	0	0	0	0	0	0	0	0	1	0	0	0	0	0	0	0	1	0	1	0	0	0	0	0	0	0	0	0	0	0	0
1	0	0	.	0	0	1	.	0	0	0	.	0	0	0	.	0	0	0	.	1	0	0	.	0	0	0	.	0	1	0	.	0	1	0	.	0	1	0	.	0	0	0	.	0	0	0	.	0	0
1	1	0	0	1	0	0	0	0	0	0	0	0	0	0	0	0	0	0	0	0	0	0	0	0	0	0	0	0	0	0	0	0	0	0	0	0	0	0	0	0	0	0	0	0	0	0	0	0	0
0	0	0	0	0	0	0	0	0	0	0	0	0	0	0	0	0	0	0	0	0	0	0	0	0	0	0	0	0	0	0	0	1	1	1	1	0	0	1	1	0	0	0	0	0	0	0	0	0	0
0	0	1	0	0	0	1	0	1	0	0	0	1	0	0	0	0	0	0	0	0	0	0	0	0	0	0	0	0	0	0	0	0	0	0	0	0	0	0	0	0	0	0	0	0	0	0	0	0	0
0	0	0	0	0	0	0	0	0	0	0	0	0	0	0	0	0	0	0	0	0	0	0	0	0	0	0	0	0	0	0	0	0	0	0	0	0	0	0	0	0	0	0	0	0	0	0	0	0	0
0	0	0	0	0	0	0	0	0	0	0	0	0	0	0	0	0	0	0	0	0	0	0	0	0	0	0	0	0	0	0	0	1	0	0	0	0	1	0	0	0	0	0	0	0	0	0	0	0	0
.	.	1	0	.	.	0	1	.	.	0	1	.	.	0	1	.	.	1	0	.	.	0	1	.	.	0	1	.	.	0	1	.	.	1	0	.	.	0	1	.	.	0	1	.	.	0	1	.	.
0	0	0	0	0	0	0	0	0	0	0	0	1	0	0	0	0	0	0	0	0	0	0	0	0	0	0	0	0	0	0	0	0	0	0	0	0	0	0	0	0	0	0	0	0	0	0	0	0	0
.	0	0	.	.	0	0	.	.	0	0	.	.	0	0	.	.	0	0	.	.	0	0	.	.	0	1	.	.	1	0	.	.	0	0	.	.	0	0	.	.	0	0	.	.	0	0	.	.	0
0	0	0	0	0	0	0	0	0	0	0	0	0	0	0	0	0	0	0	0	0	0	0	0	0	0	0	0	0	0	0	0	0	0	0	0	0	0	0	0	0	0	0	0	0	0	0	0	0	0
0	0	.	0	0	0	.	0	1	0	.	0	0	0	.	0	0	0	.	0	0	0	.	0	0	1	.	0	1	0	.	0	0	0	.	0	0	0	.	1	0	0	.	0	0	0	.	0	0	0
0	0	0	0	0	0	0	0	0	0	0	0	1	0	0	1	0	0	0	0	0	0	0	0	0	0	0	0	0	0	0	0	0	0	0	0	0	0	0	0	0	0	0	0	0	0	0	0	0	0
0	0	0	0	0	0	0	0	0	0	0	0	0	0	0	0	0	0	0	0	0	0	0	0	0	0	0	0	0	0	0	0	0	0	0	0	1	1	1	1	0	0	0	0	0	0	0	0	0	0
0	0	0	0	1	0	0	0	0	0	1	0	0	0	0	0	0	0	0	0	0	0	0	0	0	0	0	0	0	0	0	0	0	0	0	0	0	0	0	0	0	0	0	0	0	0	0	0	0	0
1	0	0	0	0	0	0	0	0	0	0	0	0	0	0	0	0	0	0	0	0	0	0	0	0	0	0	0	0	0	0	0	0	0	0	0	0	0	0	0	0	0	0	0	0	0	0	0	0	0
0	0	1	1	0	0	1	1	1	0	0	0	0	0	0	0	0	0	0	0	0	0	0	0	0	0	0	0	0	0	0	0	0	0	0	0	0	0	0	0	0	0	0	0	1	0	0	0	0	0
1	0	0	0	0	0	0	0	0	0	0	0	0	1	0	0	0	0	0	0	0	0	0	0	0	0	0	0	0	0	0	0	0	0	0	0	0	0	0	0	0	0	0	0	0	0	0	0	0	0
0	0	0	0	0	0	1	1	0	0	0	0	0	0	0	0	0	0	0	0	0	0	0	0	0	0	0	0	0	0	0	0	0	0	0	0	0	0	0	0	0	0	0	0	0	0	0	0	1	0
1	1	0	0	0	0	0	0	0	0	0	0	0	0	0	0	0	0	0	0	0	0	0	0	0	0	0	0	0	0	1	0	0	0	0	0	0	0	0	1	0	0	0	0	0	0	0	0	0	0
0	0	0	0	0	0	0	0	0	0	0	0	0	0	0	0	0	0	0	0	0	0	0	0	0	0	0	0	0	0	0	0	0	0	0	0	0	0	0	0	0	0	0	0	0	0	0	0	0	0
.	0	0	0	.	0	0	0	.	0	0	0	.	0	0	0	.	1	0	0	.	0	0	0	.	0	0	0	.	0	0	0	.	1	0	0	.	0	0	1	.	1	0	0	.	0	0	0	.	0
0	0	0	0	0	0	0	0	0	1	1	1	0	0	1	1	0	0	0	0	0	1	1	1	0	1	0	0	0	0	0	0	1	0	0	0	0	0	0	0	0	0	0	0	0	0	0	0	0	0
1	1	0	0	0	0	1	1	0	0	0	0	0	0	0	0	0	0	0	0	0	0	0	0	0	0	0	0	0	0	0	0	0	0	0	0	0	0	0	0	0	0	0	0	0	0	0	0	0	0
0	0	0	0	0	0	0	0	0	0	0	0	0	0	0	0	0	0	0	0	0	0	0	0	0	0	0	0	0	0	0	0	0	0	0	0	0	0	0	0	0	0	0	0	0	0	0	0	0	1
0	0	0	0	0	1	1	1	0	0	0	0	0	0	1	0	0	0	0	0	0	0	1	0	0	0	0	0	0	0	0	0	0	0	0	0	0	0	0	0	0	0	0	0	1	0	0	0	1	0
0	0	0	1	0	0	1	0	0	0	0	0	0	1	0	0	0	0	1	0	0	0	1	0	0	1	0	0	0	0	0	1	0	0	0	1	0	0	1	0	0	0	1	0	0	1	0	0	1	0
0	0	0	0	0	0	0	0	0	0	0	0	0	0	0	0	0	1	1	1	0	0	0	0	0	0	0	0	0	0	0	0	0	0	0	0	0	0	0	0	0	0	0	0	0	0	0	0	0	0
1	1	1	1	0	0	0	0	0	0	0	0	0	0	0	0	0	0	0	0	0	0	0	0	0	0	0	0	0	0	0	0	0	0	0	0	0	0	0	0	0	0	0	0	0	0	0	0	0	0
.	0	.	.	.	0	.	.	.	0	.	.	.	0	.	.	.	0	.	.	.	0	.	.	.	0	.	.	.	0	.	.	.	0	.	.	.	0	.	.	.	0	.	.	.	0	.	.	.	0
1	.	0	0	0	.	0	0	0	.	0	0	0	.	0	0	0	.	0	0	0	.	0	0	0	.	0	0	0	.	0	0	0	.	0	0	0	.	0	0	0	.	0	0	0	.	0	0	0	.
1	1	0	0	0	0	0	0	0	0	0	0	0	0	0	0	0	0	0	0	0	0	0	0	0	0	0	0	0	0	0	0	0	1	0	0	0	0	0	0	0	0	0	0	0	0	0	0	1	0
0	0	1	0	0	0	0	1	0	0	0	0	0	0	0	0	0	0	0	0	0	0	0	0	0	0	0	0	0	0	0	0	0	0	0	0	0	0	0	0	0	0	0	0	0	0	0	0	0	0
0	0	0	0	0	0	0	0	0	0	0	0	0	0	0	0	0	0	0	0	0	0	0	0	0	0	0	0	0	0	0	0	1	1	1	0	0	0	0	0	0	0	0	0	0	0	0	0	0	0
0	0	0	0	0	0	0	0	0	0	0	0	0	0	0	0	0	0	0	0	0	0	0	0	0	0	0	0	0	0	0	0	0	0	0	0	0	0	0	0	0	0	0	0	0	0	0	0	0	0
1	1	1	1	0	0	0	0	0	0	0	0	0	0	0	0	0	0	0	0	0	0	0	0	0	0	0	0	0	0	0	0	1	1	1	1	0	0	0	0	0	0	0	0	0	0	0	0	0	0
1	1	1	1	0	0	0	0	0	0	0	0	0	0	0	0	0	0	0	0	0	0	0	0	0	0	0	0	0	0	0	0	0	1	0	0	0	0	0	0	0	0	0	0	0	0	0	0	0	0
0	0	0	0	0	0	0	0	0	0	0	0	0	0	0	0	0	0	0	0	0	0	0	0	0	0	0	0	0	0	0	0	0	0	0	0	1	1	0	0	0	0	0	0	0	0	0	0	0	0
1	1	0	0	1	1	0	0	0	0	0	0	0	0	0	0	0	0	0	0	0	0	0	0	0	0	0	0	0	0	0	0	0	0	0	0	0	0	0	0	0	0	0	0	0	0	0	0	0	0
1	1	0	0	0	0	1	1	0	0	0	0	0	0	0	0	0	0	0	0	0	0	0	0	0	0	0	0	0	0	0	0	0	0	0	0	0	0	0	0	0	0	0	0	0	0	0	0	0	0
1	0	0	0	0	0	0	0	0	1	0	0	0	0	0	0	0	0	0	0	0	0	0	0	0	0	0	0	0	0	1	0	0	0	1	0	0	0	0	1	0	0	0	0	0	0	0	0	0	0
1	0	0	0	0	1	0	0	0	0	0	0	0	0	0	0	0	0	0	0	0	0	0	0	0	0	0	0	0	0	0	0	0	0	0	0	0	0	0	0	0	0	0	0	0	0	0	0	0	0
.	1	.	0	.	0	.	0	.	0	.	0	.	0	.	0	.	0	.	0	.	0	.	0	.	0	.	0	.	0	.	0	.	0	.	0	.	0	.	0	.	0	.	0	.	0	.	0	.	0
0	0	0	0	0	0	0	0	0	0	0	0	0	0	0	0	0	0	0	0	0	0	0	0	0	0	0	0	0	0	0	0	0	0	0	0	1	1	0	0	0	0	0	0	0	0	0	0	0	0
0	0	0	0	0	0	1	1	0	0	1	0	0	0	0	0	0	0	0	0	0	0	0	0	0	0	0	0	0	0	0	0	0	0	0	0	1	0	0	1	0	0	0	0	0	0	0	0	0	1
0	1	.	0	0	0	.	1	1	0	.	0	1	0	.	0	1	0	.	0	0	1	.	0	1	0	.	0	0	0	.	0	0	0	.	0	0	0	.	0	0	0	.	0	0	0	.	0	0	0
0	.	1	1	0	.	0	0	0	.	0	0	0	.	0	0	0	.	0	0	0	.	0	0	0	.	0	0	0	.	0	0	0	.	0	0	0	.	0	0	0	.	0	0	0	.	0	0	0	.
1	0	0	0	0	0	0	0	0	0	0	0	0	0	0	0	0	0	0	0	0	0	0	0	0	0	0	0	0	0	0	0	0	0	0	0	0	1	0	0	0	1	0	0	0	0	0	0	0	0
0	0	0	0	0	0	0	0	0	0	0	0	0	0	0	0	0	0	0	0	0	0	0	0	0	0	0	0	0	0	0	0	0	0	0	0	0	0	0	0	0	0	0	0	0	0	0	0	0	0
1	0	0	0	0	1	0	0	0	1	0	0	0	0	0	0	0	0	0	0	0	0	0	0	0	0	0	0	0	0	0	0	0	0	0	0	0	0	0	0	0	0	0	0	0	0	0	0	0	0
0	0	0	0	1	1	1	1	0	0	0	0	0	0	0	0	0	0	0	0	0	0	0	0	0	0	0	0	0	0	0	0	0	0	0	0	0	0	0	0	0	0	0	0	0	0	0	0	0	0
0	0	0	0	0	0	0	0	1	0	0	0	0	0	0	0	0	0	0	0	0	0	0	0	0	0	0	0	0	0	0	0	1	0	0	0	1	1	1	1	0	0	0	0	0	0	0	0	0	0
.	.	0	.	.	.	0	.	.	.	0	.	.	.	0	.	.	.	0	.	.	.	0	.	.	.	0	.	.	.	0	.	.	.	1	.	.	.	0	.	.	.	0	.	.	.	0	.	.	.
0	.	.	0	0	.	.	0	0	.	.	0	0	.	.	0	0	.	.	0	0	.	.	0	0	.	.	0	0	.	.	0	0	.	.	0	0	.	.	0	1	.	.	0	0	.	.	0	0	.
0	.	.	.	0	.	.	.	0	.	.	.	0	.	.	.	0	.	.	.	0	.	.	.	0	.	.	.	0	.	.	.	0	.	.	.	0	.	.	.	0	.	.	.	0	.	.	.	0	.
0	0	0	0	0	0	0	0	0	0	0	0	0	0	0	0	0	0	0	0	0	0	0	0	0	0	0	0	0	0	0	0	0	0	0	0	0	0	0	0	0	0	0	0	0	0	0	0	0	0
.	0	0	1	.	0	0	1	.	0	0	0	.	1	1	1	.	1	1	1	.	0	0	0	.	0	0	0	.	0	0	0	.	0	1	1	.	1	0	1	.	0	1	1	.	0	1	1	.	0
0	0	0	0	0	0	0	0	0	0	0	0	0	0	0	0	0	0	0	0	0	0	0	0	0	0	0	0	0	0	0	0	0	0	0	0	0	0	0	0	0	0	0	0	0	0	0	0	0	0
0	0	0	0	0	0	0	0	0	0	0	0	0	0	0	0	0	0	0	0	0	0	1	1	0	0	0	0	0	1	0	0	0	0	0	0	0	0	0	0	0	0	0	0	0	0	0	0	0	0
0	0	0	0	0	0	0	0	0	0	0	0	1	0	0	0	0	0	0	0	1	0	0	0	0	0	0	0	0	0	0	0	0	0	0	0	0	0	0	0	0	0	0	0	0	0	0	0	0	0
0	0	0	0	0	0	0	0	0	0	0	0	0	0	0	0	0	0	0	0	0	1	0	0	0	0	0	0	0	0	0	0	0	0	0	0	0	0	0	0	0	0	0	0	0	0	0	0	0	0
0	0	0	0	0	0	0	0	0	0	0	0	0	0	0	0	0	0	0	0	0	0	0	0	0	0	0	0	0	0	0	0	0	0	0	0	0	0	0	0	0	0	0	0	0	0	0	0	0	0
.	.	0	0	.	.	0	0	.	.	0	0	.	.	0	0	.	.	0	0	.	.	0	0	.	.	0	0	.	.	0	0	.	.	0	0	.	.	0	0	.	.	0	0	.	.	0	0	.	.
0	0	0	0	0	0	0	0	0	0	0	0	0	0	0	0	0	0	0	0	0	0	0	0	0	0	0	0	0	0	0	0	0	0	0	0	0	0	0	0	0	0	0	0	0	0	0	0	0	0
0	0	0	0	0	0	0	0	0	0	0	0	0	0	0	0	0	0	0	0	1	1	1	1	0	0	0	0	0	0	0	0	1	1	1	1	1	1	1	0	0	0	1	1	0	0	0	1	0	0
0	0	0	0	0	0	0	0	0	0	0	0	0	0	0	0	0	0	0	0	0	0	0	1	0	0	0	0	0	0	0	0	0	0	0	0	0	0	0	0	0	0	0	0	0	0	0	0	0	0
0	0	0	0	0	0	0	0	1	0	0	0	0	0	0	0	0	0	0	0	0	0	0	0	0	0	0	0	0	0	0	0	0	1	1	1	0	0	0	0	0	0	0	0	0	0	0	0	0	0
0	1	1	0	0	1	1	0	1	1	0	0	0	0	0	0	0	0	0	0	0	0	1	0	0	0	0	0	0	0	0	0	0	0	0	0	0	0	1	1	0	0	0	0	0	0	0	0	0	0
0	0	0	0	0	0	0	0	0	0	0	0	0	0	0	0	0	0	0	0	0	0	0	0	0	0	0	0	0	0	0	0	0	0	0	0	0	0	0	0	0	0	0	0	0	0	0	0	0	0
0	0	0	0	0	0	0	1	0	0	0	0	0	0	1	0	0	1	0	0	0	0	0	0	0	0	0	0	0	0	0	0	0	0	0	0	0	0	0	0	0	0	0	0	0	0	0	0	0	0
0	0	0	0	0	0	0	0	0	0	0	0	0	0	0	0	0	0	0	0	0	0	0	0	0	0	0	0	0	0	0	0	0	0	0	0	0	0	0	0	0	0	0	0	0	0	0	0	0	0
0	0	0	0	0	0	0	0	0	0	0	0	0	0	0	0	0	0	0	0	0	0	0	0	0	0	0	0	0	0	0	0	0	0	0	0	0	0	0	0	0	0	0	0	0	0	0	0	0	0
0	0	1	1	0	0	0	0	0	0	0	0	0	0	0	0	0	0	0	0	0	0	0	0	0	0	0	0	0	0	0	0	0	0	0	0	0	0	0	0	0	0	0	0	0	0	0	0	0	1
.	1	0	.	.	0	0	.	.	0	0	.	.	1	0	.	.	0	0	.	.	0	0	.	.	0	1	.	.	0	0	.	.	0	0	.	.	0	0	.	.	0	0	.	.	0	0	.	.	0
1	1	1	0	1	0	1	1	0	0	0	0	1	0	0	0	0	0	0	0	0	0	0	0	0	0	0	0	0	0	0	0	0	0	0	0	0	0	0	0	0	0	0	0	0	0	0	0	0	0
0	0	0	0	0	0	0	0	0	0	0	0	0	0	0	0	0	0	0	0	0	0	0	0	0	0	0	0	0	0	0	0	0	0	0	0	0	0	0	0	0	0	0	0	0	0	0	0	0	0
1	0	0	0	0	0	0	0	0	0	0	0	0	0	0	0	0	0	0	0	0	0	0	0	0	0	0	0	0	0	0	0	0	0	0	0	0	0	0	0	0	0	0	0	0	0	0	0	0	0
0	0	0	0	0	0	0	0	0	0	0	0	0	0	0	0	0	0	0	0	0	0	0	0	0	0	0	0	0	0	0	0	0	0	0	0	0	0	0	0	0	0	0	0	0	0	0	0	0	0
1	1	1	1	0	0	0	0	0	0	0	0	0	0	0	0	0	0	0	0	0	0	0	0	0	0	0	0	0	0	0	0	0	0	0	0	0	0	0	0	0	0	0	0	0	0	0	0	0	0
0	0	0	0	0	0	0	0	0	0	0	0	0	0	0	0	0	0	0	0	0	0	0	0	0	0	0	0	0	0	0	0	0	0	0	0	0	0	0	0	0	0	0	0	0	0	0	0	0	0
0	.	1	.	0	.	0	.	0	.	0	.	0	.	0	.	0	.	0	.	0	.	0	.	0	.	0	.	0	.	0	.	0	.	0	.	0	.	0	.	0	.	0	.	0	.	0	.	0	.
0	0	0	0	1	1	1	1	0	0	0	0	0	0	0	0	0	0	0	0	0	0	0	0	0	0	0	0	0	0	0	0	0	0	0	0	0	0	0	0	0	0	0	0	0	0	0	0	0	0
0	0	0	0	0	1	0	0	0	0	0	0	0	0	0	0	0	0	0	0	0	0	0	0	0	0	0	0	0	0	0	0	0	0	0	0	1	0	0	0	0	0	0	0	0	0	0	0	0	0
.	0	0	1	.	0	0	0	.	0	0	0	.	0	0	0	.	1	0	0	.	0	0	0	.	0	0	0	.	0	0	0	.	0	0	0	.	0	0	0	.	0	0	0	.	0	0	0	.	0
0	0	0	0	0	0	0	0	0	0	0	0	0	0	0	0	0	0	0	0	0	0	0	0	0	0	0	0	0	0	0	0	0	0	0	0	0	0	0	0	0	0	0	0	0	0	0	0	0	0
1	0	0	0	1	1	1	1	0	0	0	0	0	0	0	0	0	0	0	0	0	0	0	0	0	0	0	0	0	0	0	0	0	0	0	0	0	0	0	0	0	0	0	0	0	0	0	0	0	0
.	.	.	0	.	.	.	0	.	.	.	0	.	.	.	0	.	.	.	0	.	.	.	0	.	.	.	0	.	.	.	0	.	.	.	1	.	.	.	0	.	.	.	0	.	.	.	0	.	.
1	1	0	0	0	0	0	0	0	0	0	0	0	0	0	0	0	0	0	0	0	0	0	0	0	0	0	0	0	0	0	0	0	0	0	0	0	0	0	0	0	0	0	0	0	0	0	0	0	0
.	.	0	1	.	.	0	0	.	.	0	0	.	.	0	0	.	.	0	0	.	.	0	0	.	.	0	0	.	.	0	0	.	.	0	0	.	.	0	0	.	.	0	0	.	.	0	0	.	.
1	.	.	.	0	.	.	.	0	.	.	.	0	.	.	.	0	.	.	.	0	.	.	.	0	.	.	.	0	.	.	.	0	.	.	.	0	.	.	.	0	.	.	.	0	.	.	.	0	.
0	0	0	0	1	0	0	0	0	0	0	0	0	0	0	0	0	0	0	0	0	0	0	0	0	0	0	0	0	0	0	0	0	1	1	1	0	0	0	0	0	0	0	0	0	0	0	0	0	0
0	0	0	0	1	1	1	1	0	0	0	0	0	0	0	0	0	0	0	0	0	0	0	0	0	0	0	0	0	0	0	0	0	0	0	0	0	0	0	0	0	0	0	0	0	0	0	0	0	0
1	.	.	.	0	.	.	.	0	.	.	.	0	.	.	.	0	.	.	.	0	.	.	.	0	.	.	.	0	.	.	.	0	.	.	.	1	.	.	.	0	.	.	.	0	.	.	.	0	.
0	0	0	0	0	0	0	0	0	0	0	0	0	0	0	0	0	0	0	0	0	0	0	0	0	0	0	0	0	0	0	0	0	0	0	0	0	0	0	0	0	1	0	0	0	0	0	0	0	0
0	0	0	0	0	0	0	0	0	0	0	0	0	0	0	0	0	0	0	0	0	0	0	0	0	0	0	0	0	0	0	0	0	0	0	0	0	0	0	0	0	0	0	0	0	0	0	0	1	0
0	0	0	1	0	0	0	0	0	0	0	0	0	0	0	0	0	0	0	0	0	0	0	0	0	0	0	0	0	0	0	0	0	0	0	0	0	0	0	0	0	0	0	0	0	0	0	0	0	0
0	1	1	0	0	0	0	0	0	0	0	0	0	0	0	1	0	0	0	1	0	0	0	0	0	0	0	0	0	0	0	1	0	0	0	0	0	0	0	0	0	0	0	0	0	0	0	0	0	0
0	.	.	.	0	.	.	.	0	.	.	.	0	.	.	.	0	.	.	.	0	.	.	.	0	.	.	.	0	.	.	.	0	.	.	.	0	.	.	.	0	.	.	.	0	.	.	.	0	.
0	0	0	.	0	0	0	.	0	0	0	.	0	0	0	.	0	0	0	.	0	0	0	.	0	0	0	.	0	0	0	.	0	0	0	.	0	0	0	.	0	0	0	.	0	0	0	.	0	0
0	0	0	0	0	0	0	0	0	0	0	0	0	0	0	0	0	0	0	0	0	0	0	0	0	0	0	0	0	0	0	0	0	0	0	0	0	0	0	1	0	0	0	0	0	0	0	0	0	0
1	0	0	0	0	0	0	0	0	0	0	0	0	0	0	0	0	0	0	0	0	0	0	0	0	0	0	0	0	0	0	0	0	0	0	0	0	1	1	1	0	0	0	0	0	0	0	0	0	0
1	1	1	0	0	0	0	0	0	0	0	0	0	0	0	0	0	0	0	0	0	0	0	0	0	0	0	0	0	0	0	0	0	0	0	0	0	0	0	1	0	0	0	0	0	0	0	0	0	0
0	0	0	0	0	0	0	0	0	0	0	0	0	0	0	0	0	0	0	0	0	0	0	0	0	0	0	0	0	0	0	0	0	0	0	0	0	1	1	1	0	0	0	0	0	0	0	0	0	0
.	0	0	.	.	0	0	.	.	0	0	.	.	0	0	.	.	0	0	.	.	0	0	.	.	0	0	.	.	0	0	.	.	0	0	.	.	0	1	.	.	0	0	.	.	0	0	.	.	0
0	0	0	0	0	0	0	0	0	0	0	0	0	0	0	0	0	0	0	0	0	0	0	0	0	0	0	0	0	0	0	0	0	0	0	0	1	1	1	1	0	0	0	0	0	0	0	0	0	0
0	0	0	0	0	0	0	0	0	0	0	0	0	0	0	0	0	0	0	0	0	0	0	0	0	0	0	0	0	0	0	0	0	0	0	0	0	0	0	0	0	0	0	0	0	0	0	0	1	1
0	0	0	0	0	0	0	0	0	0	0	0	0	0	0	0	0	0	0	0	0	0	0	0	0	0	0	0	0	0	0	0	0	0	0	0	0	0	0	0	0	0	0	0	0	0	0	0	0	0
.	0	0	0	.	0	0	0	.	0	0	0	.	1	0	0	.	0	0	0	.	0	0	0	.	0	0	0	.	0	0	0	.	0	0	0	.	0	0	0	.	0	0	0	.	0	0	0	.	0
.	.	.	0	.	.	.	0	.	.	.	0	.	.	.	0	.	.	.	0	.	.	.	0	.	.	.	0	.	.	.	0	.	.	.	1	.	.	.	0	.	.	.	0	.	.	.	0	.	.
1	1	0	0	1	1	1	1	0	0	0	0	0	0	0	0	0	0	0	0	0	0	0	0	0	0	0	0	0	0	0	0	1	0	0	0	0	0	0	0	1	1	0	0	1	1	1	1	1	1
0	.	.	0	0	.	.	1	0	.	.	0	0	.	.	0	0	.	.	0	0	.	.	0	0	.	.	0	0	.	.	0	0	.	.	0	0	.	.	0	1	.	.	0	0	.	.	0	0	.
1	1	1	1	0	0	0	0	0	0	0	0	0	0	0	0	0	0	0	0	0	0	0	0	0	0	0	0	0	0	0	0	0	0	0	0	0	0	0	0	0	0	0	0	0	0	0	0	0	0
0	.	.	.	0	.	.	.	0	.	.	.	0	.	.	.	0	.	.	.	0	.	.	.	0	.	.	.	0	.	.	.	0	.	.	.	0	.	.	.	0	.	.	.	0	.	.	.	0	.
0	.	.	0	0	.	.	0	0	.	.	0	0	.	.	0	0	.	.	0	0	.	.	0	0	.	.	0	0	.	.	0	0	.	.	0	0	.	.	0	0	.	.	0	0	.	.	0	0	.
0	0	0	0	0	0	0	0	1	1	1	1	0	0	0	0	0	0	0	0	0	0	0	0	0	0	0	0	1	1	1	1	0	0	0	0	0	0	0	0	0	0	0	0	0	0	0	0	0	0
0	0	0	0	0	0	0	0	0	0	0	0	0	0	0	0	0	0	0	0	0	0	0	0	0	0	0	0	0	0	0	0	0	0	0	0	0	0	0	0	0	0	0	0	0	0	0	0	0	1
[truncated: 13,726 more rows]
[truncated: 565 more columns]
