# Supplementary material for: Increasing STEM career interest: The role of out-of-school time STEM programs designed for underrepresented minorities
Source: PLoS One. 2025 Nov 7;20(11):e0336418. doi: 10.1371/journal.pone.0336418 (PMC12594387; doi:10.1371/journal.pone.0336418)
Supplement: S4 File — R code used to perform multiple imputations. (R) [file pone.0336418.s004.R]

library(readr)
library(dplyr)
library(mice)
library(miceadds)
library(readxl)

seed = 123

raw_frosts <- read_xlsx("raw_data_for_submission.xlsx") %>% data.frame()

# set "." to NA so MICE sees as missing
raw_frosts[raw_frosts=="."]<-NA

# need all of q11 questions to be treated as numeric, everything else factor
raw_frosts[,-c(142:159)] <- lapply(raw_frosts[,-c(142:159)], as.factor)
raw_frosts[,c(142:159)] <- lapply(raw_frosts[,c(142:159)], as.numeric)

cols_less_half_NA <- sapply(raw_frosts, function(x) sum(is.na(x)) < sum(!is.na(x)))
raw_frosts_red <- raw_frosts[, cols_less_half_NA] 
setdiff(names(raw_frosts), names(raw_frosts_red)) 

cols_for_exclude <- colnames(raw_frosts_red)[grep("q11", colnames(raw_frosts_red))]

index_to_remove <- which(cols_for_exclude == "q11mathnsatcon")

cols_for_exclude <- cols_for_exclude[-index_to_remove]

ini <- mice(raw_frosts_red, pred=quickpred(raw_frosts_red, mincor=.2,minpuc=0.3,exclude =cols_for_exclude), maxit=0, print=T)

preds <- ini$pred

preds[,"q19gendid"]

vars_for_analysis <- c(colnames(raw_frosts_red)[grep("q1bhs|q1ehs|q11mathnsatcon|q15|Q18|Q24|Q23|Q25|Q28",colnames(raw_frosts_red))])

non_zero_rows <- rownames(preds)[apply(preds, 1, function(row) any(row != 0))]
print(non_zero_rows)
length(non_zero_rows)

setdiff(vars_for_analysis,non_zero_rows) 

meth <- ini$meth
meth[!names(meth) %in% non_zero_rows] <- ""

imp <- mice(raw_frosts_red, pred=preds, meth=meth, m=50, print=T) 


long <- complete(imp, action='long', include=TRUE)

write.csv(long,file="long_imputed_data.csv")
