# Supplementary material for: Increasing STEM career interest: The role of out-of-school time STEM programs designed for underrepresented minorities
Source: PLoS One. 2025 Nov 7;20(11):e0336418. doi: 10.1371/journal.pone.0336418 (PMC12594387; doi:10.1371/journal.pone.0336418)
Supplement: S5 File — R code used to perform multiple imputations. (R) [file pone.0336418.s005.R]

library(readr)
library(dplyr)
library(mice)
library(miceadds)
library(tidyverse)

uploaded_long_imp <- read_csv("long_imputed_data.csv") %>% data.frame()

uploaded_long_imp[,-c(145:146)] <- lapply(uploaded_long_imp[,-c(145:146)], as.factor)

uploaded_short_imp <- as.mids(uploaded_long_imp)

complete1 <- complete(uploaded_short_imp,1) 

levels(unlist(uploaded_short_imp$imp$q1bhsastro))
levels(unlist(uploaded_short_imp$imp$q1ehsastro))
levels(unlist(uploaded_short_imp$imp$q1ehsphys))
levels(unlist(uploaded_short_imp$imp$q1bhsphys))
levels(unlist(uploaded_short_imp$imp$q1bhsmath))
min(unlist(uploaded_short_imp$imp$q11mathnsatcon))
max(unlist(uploaded_short_imp$imp$q11mathnsatcon))
levels(unlist(uploaded_short_imp$imp$Q18underrep))
levels(unlist(uploaded_short_imp$imp$Q23gender))
levels(unlist(uploaded_short_imp$imp$Q24hisp))
levels(unlist(uploaded_short_imp$imp$Q25black))
levels(unlist(uploaded_short_imp$imp$Q25white))
levels(unlist(uploaded_short_imp$imp$Q25asian))
levels(unlist(uploaded_short_imp$imp$Q25amin))
levels(unlist(uploaded_short_imp$imp$Q28p1male))
levels(unlist(uploaded_short_imp$imp$Q28p1female))
levels(unlist(uploaded_short_imp$imp$Q28p2male))
levels(unlist(uploaded_short_imp$imp$Q28p2female))
levels(unlist(uploaded_short_imp$imp$Q28p2ms))
