# Supplementary material for: Increasing STEM career interest: The role of out-of-school time STEM programs designed for underrepresented minorities
Source: PLoS One. 2025 Nov 7;20(11):e0336418. doi: 10.1371/journal.pone.0336418 (PMC12594387; doi:10.1371/journal.pone.0336418)
Supplement: S6 File — R code used to perform multiple imputations. (R) [file pone.0336418.s006.R]

library(readr)
library(dplyr)
library(mice)
library(miceadds)
library(tidyverse)

uploaded_long_imp <- read_csv("long_imputed_data.csv") %>% data.frame()

uploaded_long_imp[,-c(145:146)] <- lapply(uploaded_long_imp[,-c(145:146)], as.factor)

uploaded_short_imp <- as.mids(uploaded_long_imp)

names(uploaded_short_imp$imp)
str(uploaded_short_imp$imp$q1bhsastro)

uploaded_short_imp$imp$q1ehsmed

plot(uploaded_short_imp)

# Manually set the iteration count if needed
uploaded_short_imp$iteration <- 5
mice::convergence(uploaded_short_imp)
