# Supplementary material for: Increasing STEM career interest: The role of out-of-school time STEM programs designed for underrepresented minorities
Source: PLoS One. 2025 Nov 7;20(11):e0336418. doi: 10.1371/journal.pone.0336418 (PMC12594387; doi:10.1371/journal.pone.0336418)
Supplement: S7 File — R code used to create new variables. (R) [file pone.0336418.s007.R]

library(readr)
library(dplyr)
library(mice)
library(miceadds)
library(tidyverse)

uploaded_long_imp <- read_csv("long_imputed_data.csv") %>% data.frame()

uploaded_long_imp[,c(606:611,613:616)] <- lapply(uploaded_long_imp[,c(606:611,613:616)], as.factor)


# new race variable 
# 0=white
# 1 = Black
# 2 = hisp
# 3 = Asian or pacific islander
# 4 = AMIN, other, and multiracial
uploaded_long_imp <- uploaded_long_imp %>%
  mutate(raceeth = as.factor(case_when( # stops when a condition is met
    Q24hisp == 1 ~ 2,
    (q25mult == 1 | Q25amin == 1 | Q25oth == 1) ~ 4,
    Q25black == 1 ~ 1,
    Q25asian == 1 ~ 3,
    Q25white == 1 ~ 0,
    TRUE ~ NA_real_  # Assign NA if none of the conditions are met
  )))


# female 2 level factor variable
uploaded_long_imp <- uploaded_long_imp %>%
  mutate(female = as.factor(case_when(
    Q23gender == 2 ~ 1,
    Q23gender == 1 ~ 0,
    Q23gender == 3 ~ 0,
    TRUE ~ NA_real_  # Assign NA if none of the conditions are met
  )))

# Create trad_prog variable which equals 1 whenever q15*912 variable equals 1, and 0 when all are 0.
# Identify columns that contain both "q15" and "912"
cols_to_check <- grep("q15.*912|912.*q15", names(uploaded_long_imp), value = TRUE)
# Create the new column based on the identified columns
uploaded_long_imp <- uploaded_long_imp %>%
  mutate(stemprog_trad = as.factor(if_else(rowSums(select(., all_of(cols_to_check)) == 1) > 0, 1, 0)))
# now make stemprog variable that accounts for URM programs too
uploaded_long_imp <- uploaded_long_imp %>%
  mutate(stemprog = as.factor(case_when(
    Q18underrep == 1 ~ 2,
    stemprog_trad == 1 ~ 1,
    TRUE ~ 0  # Assign 0 if none of the conditions are met
  )))

# delete stemprog_trad since it was just a temporary column
uploaded_long_imp <- uploaded_long_imp[, !colnames(uploaded_long_imp) %in% c("stemprog_trad")]


# first gen variable. 2 level factor where 1 means parents had less than bachelors, 0 means at least one parent had bachelors or higher
uploaded_long_imp <- uploaded_long_imp %>%
  mutate(firstgen = as.factor(case_when(
    Q28p1ma == 1 ~ 0, #p1 or p2 masters
    Q28p2ma == 1 ~ 0,
    Q28p1bs == 1 ~ 0,
    Q28p2bs == 1 ~ 0, #p1 or p2 bachelors
    Q28p1ass == 1 ~ 1, #p1 or p2 associates and no others above satisfied
    Q28p2ass == 1 ~ 1,
    Q28p1hs == 1 ~ 1, #p1 or p2 high school and no others above satisfied
    Q28p2hs == 1 ~ 1,
    Q28p1ms == 1 ~ 1, #p1 or p2 middle school and no others above satisfied
    Q28p2ms == 1 ~ 1,
    TRUE ~ NA  # Assign NA if none of the conditions are met
  )))

# end of HS stem career interest
uploaded_long_imp <- uploaded_long_imp %>%
  mutate(EHS_anystem = as.factor(case_when(
q1ehsastro == 1 ~ 1, # any EHS stem 1
q1ehsbio == 1 ~ 1,
q1ehschem == 1 ~ 1,
q1ehsearth == 1 ~ 1,
q1ehsphys == 1 ~ 1, 
q1ehsoths == 1 ~ 1, 
q1ehseng == 1 ~ 1, 
q1ehscs == 1 ~ 1, 
q1ehsmath == 1 ~ 1,
q1ehsstemt == 1 ~ 1,
q1ehsmed == 1 ~ 0, # If none above but non-stem selected
q1ehshealth == 1 ~ 0,
q1ehsot == 1 ~ 0, 
q1ehsanthro == 1 ~ 0, 
q1ehsss == 1 ~ 0,
q1ehshum == 1 ~ 0, 
q1ehsvisa == 1 ~ 0,
q1ehsperfa == 1 ~ 0,
q1ehsbus == 1 ~ 0,
q1ehslaw == 1 ~ 0,
q1ehspol == 1 ~ 0,
q1ehsath == 1 ~ 0,
q1ehsoth == 1 ~ 0,
TRUE ~ NA # set missing if none selected
)))

# beginning of HS stemp career interest
uploaded_long_imp <- uploaded_long_imp %>%
  mutate(BHS_anystem = as.factor(case_when(
    q1bhsastro == 1 ~ 1, # any EHS stem 1
    q1bhsbio == 1 ~ 1,
    q1bhschem == 1 ~ 1,
    q1bhsearth == 1 ~ 1,
    q1bhsphys == 1 ~ 1, 
    q1bhsoths == 1 ~ 1, 
    q1bhseng == 1 ~ 1, 
    q1bhscs == 1 ~ 1, 
    q1bhsmath == 1 ~ 1,
    q1bhsstemt == 1 ~ 1,
    q1bhsmed == 1 ~ 0, # If none above but non-stem selected
    q1bhshealth == 1 ~ 0,
    q1bhsot == 1 ~ 0, 
    q1bhsanthro == 1 ~ 0, 
    q1bhsss == 1 ~ 0,
    q1bhshum == 1 ~ 0, 
    q1bhsvisa == 1 ~ 0,
    q1bhsperfa == 1 ~ 0,
    q1bhsbus == 1 ~ 0,
    q1bhslaw == 1 ~ 0,
    q1bhspol == 1 ~ 0,
    q1bhsath == 1 ~ 0,
    q1bhsoth == 1 ~ 0,
    TRUE ~ NA # set missing if none selected
  )))  

# normalize math SAT
uploaded_long_imp <- uploaded_long_imp %>%
  mutate(mathSAT_norm = as.numeric(scale(as.numeric(q11mathnsatcon))))


# save it with all of the modified variables    
write.csv(uploaded_long_imp,file="long_imputed_data_new_vars.csv")
