# Supplementary material for: Increasing STEM career interest: The role of out-of-school time STEM programs designed for underrepresented minorities
Source: PLoS One. 2025 Nov 7;20(11):e0336418. doi: 10.1371/journal.pone.0336418 (PMC12594387; doi:10.1371/journal.pone.0336418)
Supplement: S8 File — R code used to calculate descriptive statistics. (R) [file pone.0336418.s008.R]

library(readr)
library(dplyr)
library(mice)
library(miceadds)
library(tidyverse)

uploaded_long_imp <- read_csv("long_imputed_data_new_vars.csv") %>% data.frame()


uploaded_long_imp[,c(608:612,618)] <- lapply(uploaded_long_imp[,c(608:612,618)], as.factor)

uploaded_short_imp <- as.mids(uploaded_long_imp)

completed_data_list <- complete(uploaded_short_imp, "all")

# Function to calculate the percentage for each level of any factor labelled "var_name"
calculate_percentages <- function(df, var_name) {
  df %>%
    group_by(.data[[var_name]]) %>%
    summarise(count = n()) %>%
    mutate(percentage = count / sum(count) * 100) 
}


var_name <- "raceeth"  
completed_data_list %>% 
  lapply(calculate_percentages, var_name = var_name) %>% 
  bind_rows(.id = "Imputation") %>% 
  group_by(!!sym(var_name)) %>%
  summarise(mean_percentage = mean(percentage),mean_count=round(mean(count),0)) 

var_name <- "female"  
completed_data_list %>% 
  lapply(calculate_percentages, var_name = var_name) %>% 
  bind_rows(.id = "Imputation") %>% 
  group_by(!!sym(var_name)) %>%
  summarise(mean_percentage = mean(percentage),mean_count=round(mean(count),0)) 

var_name <- "firstgen"  
completed_data_list %>% 
  lapply(calculate_percentages, var_name = var_name) %>% 
  bind_rows(.id = "Imputation") %>% 
  group_by(!!sym(var_name)) %>%
  summarise(mean_percentage = mean(percentage),mean_count=round(mean(count),0)) 

round(table(uploaded_long_imp$raceeth, uploaded_long_imp$stemprog) %>%
        prop.table(.,margin = 1) * 100,0)

round(table(uploaded_long_imp$female, uploaded_long_imp$stemprog) %>%
        prop.table(.,margin = 1) * 100,0)

round(table(uploaded_long_imp$firstgen, uploaded_long_imp$stemprog) %>%
        prop.table(.,margin = 1) * 100,0)
