# Supplementary material for: Increasing STEM career interest: The role of out-of-school time STEM programs designed for underrepresented minorities
Source: PLoS One. 2025 Nov 7;20(11):e0336418. doi: 10.1371/journal.pone.0336418 (PMC12594387; doi:10.1371/journal.pone.0336418)
Supplement: S9 File — R code used to generate logistic regression models and generate margins plot. (R) [file pone.0336418.s009.R]

library(readr)
library(dplyr)
library(mice)
library(miceadds)
library(broom.mixed)
library(tidyverse)
library(marginaleffects)
library(texreg)
library(ggplot2)

uploaded_long_imp <- read_csv("long_imputed_data_new_vars.csv") %>% data.frame()

uploaded_long_imp[,c(608:612,618)] <- lapply(uploaded_long_imp[,c(608:612,618)], as.factor)

uploaded_short_imp <- as.mids(uploaded_long_imp)

rm(uploaded_long_imp)

uploaded_long_imp_releval <- uploaded_long_imp %>% mutate(stemprog=relevel(factor(stemprog),ref="1"))
uploaded_short_imp_releval <- as.mids(uploaded_long_imp_releval)
rm(uploaded_long_imp_releval)

fit_relevel <- with(uploaded_short_imp_releval, glm(EHS_anystem ~ BHS_anystem + raceeth + female + firstgen + mathSAT_norm + stemprog, family = binomial))
pool_fit_relevel <- pool(fit_relevel)
summary(pool_fit_relevel, conf.int = TRUE, exponentiate = TRUE)
pooled_aic_relevel <- round(mean(sapply(fit_relevel$analyses, AIC)),0)
pooled_bic_relevel <- round(mean(sapply(fit_relevel$analyses, BIC)),0)

fit4 <- with(uploaded_short_imp, glm(EHS_anystem ~ BHS_anystem + raceeth + female + firstgen + mathSAT_norm, family = binomial))
pool_fit4 <- pool(fit4)
summary(pool_fit4, conf.int = TRUE, exponentiate = TRUE)
pooled_aic4 <- round(mean(sapply(fit4$analyses, AIC)),0)
pooled_bic4 <- round(mean(sapply(fit4$analyses, BIC)),0)
rm(fit4)

fit5 <- with(uploaded_short_imp, glm(EHS_anystem ~ BHS_anystem + raceeth + female + firstgen + mathSAT_norm + stemprog, family = binomial))
pool_fit5 <- pool(fit5)
summary(pool_fit5, conf.int = TRUE, exponentiate = TRUE)
pooled_aic5 <- round(mean(sapply(fit5$analyses, AIC)),0)
pooled_bic5 <- round(mean(sapply(fit5$analyses, BIC)),0)

#model 5 average prediction
av_pred5_raceeth <- avg_predictions(fit5, variables=c("stemprog","raceeth"), type="response") 

ggplot(av_pred5_raceeth, aes(x=raceeth, y=estimate, color=stemprog)) + 
  geom_point()+
  ylim(0.1,0.6)+
  ylab("Probability of STEM career interest")+
  ggtitle("Model 2 Average Adjusted Predictions")+
  scale_color_discrete(name="STEM Program", labels=c("No program","Gen. pop. program","URM program"), limits=c("0","1","2"), type=c("springgreen3", "blue","red"))+
  scale_x_discrete(name="Race/Ethnicity", labels=c("Black","Hispanic","Asian or \nPacific Islander","Other","White"), limits=c("1","2","3","4","0"))+
  geom_errorbar(aes(ymin=estimate-std.error, ymax=estimate+std.error), width=.3,position=position_dodge(0.07))+
  theme(axis.text.x = element_text(angle = 45))


ggsave(filename = "raceeth_margins_2mod_50multimp_logreg.png", width = 5, height = 5, units = "in", dpi = 500)


fit6 <- with(uploaded_short_imp, glm(EHS_anystem ~ BHS_anystem + female + firstgen + mathSAT_norm + raceeth*stemprog, family = binomial))
pool_fit6 <- pool(fit6)
summary(pool_fit6, conf.int = TRUE, exponentiate = TRUE)
pooled_aic6 <- round(mean(sapply(fit6$analyses, AIC)),0)
pooled_bic6 <- round(mean(sapply(fit6$analyses, BIC)),0)

fit7 <- with(uploaded_short_imp, glm(EHS_anystem ~ BHS_anystem + raceeth + firstgen + mathSAT_norm + female*stemprog, family = binomial))
pool_fit7 <- pool(fit7)
summary(pool_fit7, conf.int = TRUE, exponentiate = TRUE)
pooled_aic7 <- round(mean(sapply(fit7$analyses, AIC)),0)
pooled_bic7 <- round(mean(sapply(fit7$analyses, BIC)),0)

fit8 <- with(uploaded_short_imp, glm(EHS_anystem ~ BHS_anystem + raceeth + female  + mathSAT_norm + firstgen*stemprog, family = binomial))
pool_fit8 <- pool(fit8)
summary(pool_fit8, conf.int = TRUE, exponentiate = TRUE)
pooled_aic8 <- round(mean(sapply(fit8$analyses, AIC)),0)
pooled_bic8 <- round(mean(sapply(fit8$analyses, BIC)),0)
